# Supplementary material for: Molecular acclimation of Halobacterium salinarum to halite brine inclusions
Source: Front Microbiol. 2023 Jan 26;13:1075274. doi: 10.3389/fmicb.2022.1075274 (PMC9976938; doi:10.3389/fmicb.2022.1075274)
Supplement: Supplementary file 1 [file Table_1.xls]

## Sheet: Liquid stationary extract 1
Supplementary Table 6-1 sheet number 1 : Liquid stationary phase culture extract 1
Protein Group	AAG_accession	DAC_accession	WP_accession	Q9_accession	Protein ID	-10lgP	Coverage (%)	Coverage (%) liquid B1 119	Area liquid B1 119	#Peptides	#Unique	#Spec liquid B1 119	PTM	Avg. Mass	Description
1	AAG20946.1	DAC79911.1	WP_010904159.1	none	435	395.82	72	72	0	13	13	434	Carbamidomethylation; iTRAQ 8plex (K N-term); Oxidation (M); Deamidation (NQ); iTRAQ 8plex (Y)	32676	ornithine carbamoyltransferase (plasmid) [Halobacterium salinarum NRC-1]
10	AAG20452.1	DAC79209.1	WP_136361700.1	none	153	371.38	39	39	0	20	20	159	iTRAQ 8plex (K N-term); Oxidation (M); Deamidation (NQ); iTRAQ 8plex (Y)	72285	dipeptide ABC transporter dipeptide-binding [Halobacterium salinarum NRC-1]
100	AAG20641.1	DAC79406.1	WP_010903943.1	none	1540	259.43	93	93	0	6	6	55	Carbamidomethylation; iTRAQ 8plex (K N-term); Deamidation (NQ); iTRAQ 8plex (Y)	10019	thioredoxin [Halobacterium salinarum NRC-1]
1000	AAG19319.1	DAC78024.1	WP_010902615.1	none	3771	84.29	13	13	0	2	2	3	iTRAQ 8plex (K N-term)	33562	phosphoribosylformylglycinamidine cycloligase [Halobacterium salinarum NRC-1]
1001	AAG19247.1	DAC77952.1	WP_010902543.1	none	3772	96.55	16	16	0	2	2	3	iTRAQ 8plex (K N-term)	17377	conserved hypothetical protein [Halobacterium salinarum NRC-1]
1002	AAG19909.1	DAC78637.1	WP_010903206.1	none	3827	73	25	25	0	2	2	3	iTRAQ 8plex (K N-term); Deamidation (NQ)	12967	hypothetical protein VNG_1655H [Halobacterium salinarum NRC-1]
1003	AAG19299.1	DAC78004.1	WP_049892496.1	none	3831	103.02	7	7	0	2	2	3	iTRAQ 8plex (K N-term)	34282	conserved hypothetical protein [Halobacterium salinarum NRC-1]
1004	AAG19316.1	DAC78021.1	WP_010902612.1	none	3847	73.59	15	15	0	2	2	3	iTRAQ 8plex (K N-term)	16751	acyl-CoA hydrolase [Halobacterium salinarum NRC-1]
1005	AAG19676.1	DAC78394.1	WP_010902972.1	none	3872	100.96	8	8	0	2	2	3	iTRAQ 8plex (K N-term)	25895	3-oxoacyl-[acyl-carrier-protein] reductase [Halobacterium salinarum NRC-1]
1007	AAG19824.1	DAC78550.1	WP_010903122.1	none	3900	107.83	8	8	0	2	2	3	iTRAQ 8plex (K N-term)	28878	hypothetical protein VNG_1538H [Halobacterium salinarum NRC-1]
1008	AAG19246.1	DAC77951.1	WP_010902542.1	Q9HRB2.1	3934	92.14	15	15	0	2	2	3	Carbamidomethylation; iTRAQ 8plex (K N-term)	16002	glycerol-3-phosphate cytidyltransferase [Halobacterium salinarum NRC-1]
1009	AAG19024.1	DAC77720.1	WP_010902320.1	none	3944	58.91	8	8	0	2	2	3	iTRAQ 8plex (K N-term)	23949	hypothetical protein VNG_0488H [Halobacterium salinarum NRC-1]
101	AAG20243.1	DAC78991.1	WP_010903545.1	none	1983	180.58	43	43	0	5	5	55	iTRAQ 8plex (K N-term); Oxidation (M); Deamidation (NQ); iTRAQ 8plex (Y)	13588	conserved hypothetical protein [Halobacterium salinarum NRC-1]
1010	AAG18946.1	DAC77640.1	WP_010902241.1	none	3948	63.71	40	40	0	2	2	3	Carbamidomethylation; iTRAQ 8plex (K N-term); Deamidation (NQ)	10513	conserved hypothetical protein [Halobacterium salinarum NRC-1]
1011	AAG20509.1	DAC79267.1	WP_010903811.1	none	3957	60.07	2	2	0	2	2	3	iTRAQ 8plex (K N-term)	108106	glycolate oxidase subunit [Halobacterium salinarum NRC-1]
1012	AAG19198.1	DAC77902.1	WP_010902494.1	none	4009	102.03	35	35	0	2	2	3	iTRAQ 8plex (K N-term)	11621	hypothetical protein VNG_0717H [Halobacterium salinarum NRC-1]
1013	AAG20225.1	DAC78971.1	WP_010903526.1	Q9HNJ5.1	4023	51.21	36	36	0	2	2	3	Carbamidomethylation; iTRAQ 8plex (K N-term)	5435	50S ribosomal protein L40E [Halobacterium salinarum NRC-1]
102	AAG19942.1	DAC78671.1	WP_010903240.1	none	745	280.99	42	42	0	12	12	55	iTRAQ 8plex (K N-term); Deamidation (NQ)	33071	30S ribosomal protein S3P [Halobacterium salinarum NRC-1]
1023	AAG19649.1	DAC78367.1	WP_012289305.1	none	3115	127.56	4	4	0	2	2	2	Carbamidomethylation; iTRAQ 8plex (K N-term)	79009	conserved hypothetical protein [Halobacterium salinarum NRC-1]
103	AAG20453.1	DAC79210.1	WP_010903755.1	none	544	263.48	48	48	0	12	12	54	iTRAQ 8plex (K N-term); Oxidation (M); Deamidation (NQ)	31052	conserved hypothetical protein [Halobacterium salinarum NRC-1]
1030	AAG19787.1	DAC78509.1	WP_010903084.1	none	3241	76.67	7	7	0	2	2	2	iTRAQ 8plex (K N-term); Deamidation (NQ)	44476	hypothetical protein VNG_1484H [Halobacterium salinarum NRC-1]
1032	AAG20284.1	DAC79032.1	WP_012289442.1	none	3368	81.58	11	11	0	2	2	2	iTRAQ 8plex (K N-term)	24791	membrane protein [Halobacterium salinarum NRC-1]
1034	none	DAC77983.1	WP_012289232.1	none	3184	86.76	5	5	0	2	2	2	iTRAQ 8plex (K N-term)	62267	TPA_inf: type IV pilus biogenesis complex ATPase subunit [Halobacterium salinarum NRC-1]
1035	AAG20028.1	DAC78761.1	WP_010903326.1	Q9HP42.1	3245	80.21	5	5	0	2	2	2	iTRAQ 8plex (K N-term)	37197	carbamoyl-phosphate synthase small subunit [Halobacterium salinarum NRC-1]
1038	AAG20522.1	DAC79281.1	WP_010903824.1	none	3149	75.29	4	4	0	2	2	2	iTRAQ 8plex (K N-term)	81134	helicase [Halobacterium salinarum NRC-1]
104	AAG18962.1	DAC77657.1	WP_010902257.1	none	40	358.37	45	45	0	21	21	53	Carbamidomethylation; iTRAQ 8plex (K N-term); Deamidation (NQ)	64930	conserved hypothetical protein [Halobacterium salinarum NRC-1]
1040	AAG20469.1	DAC79226.1	WP_012289493.1	Q9HMV2.2	3212	91.69	6	6	0	2	2	2	iTRAQ 8plex (K N-term); Deamidation (NQ)	52513	tryptophanase [Halobacterium salinarum NRC-1]
1041	AAG20070.1	DAC78805.1	WP_010903369.1	none	3220	78.49	8	8	0	2	2	2	iTRAQ 8plex (K N-term)	41712	conserved hypothetical protein [Halobacterium salinarum NRC-1]
1042	AAG20443.1	DAC79199.1	WP_010903745.1	Q9HMX8.1	3270	55.38	2	2	0	2	2	2	iTRAQ 8plex (K N-term); Deamidation (NQ)	150296	DNA polymerase type II large chain [Halobacterium salinarum NRC-1]
1043	AAG19663.1	DAC78381.1	WP_010902959.1	none	3139	65.71	2	2	0	2	2	2	iTRAQ 8plex (K N-term); Deamidation (NQ)	82266	conserved hypothetical protein [Halobacterium salinarum NRC-1]
1044	none	DAC78492.1	WP_012289336.1	Q9HPU6.2	3142	67.51	30	30	0	2	2	2	Carbamidomethylation; iTRAQ 8plex (K N-term)	6798	TPA_inf: transcription regulator Brz (CPxCG-related smallzinc finger protein) [Halobacterium salinarum NRC-1]
1045	AAG20725.1	DAC79496.1	WP_010890520.1	none	3161	60.87	7	7	0	2	2	2	iTRAQ 8plex (K N-term); Deamidation (NQ)	59342	GvpD protein cluster A (plasmid) [Halobacterium salinarum NRC-1]
1047	AAG20989.1	DAC79956.1	WP_010904200.1	none	3305	53.87	25	25	0	2	2	2	iTRAQ 8plex (K N-term)	9277	Vng6370h (plasmid) [Halobacterium salinarum NRC-1]
1048	AAG19204.1	DAC77908.1	WP_010902500.1	none	3351	69.77	6	6	0	2	2	2	iTRAQ 8plex (K N-term)	32683	hypothetical protein VNG_0725H [Halobacterium salinarum NRC-1]
1049	AAG20635.1	DAC79400.1	WP_010903937.1	none	3375	69.73	6	6	0	2	2	2	Carbamidomethylation; iTRAQ 8plex (K N-term)	35568	GTP-binding protein homolog [Halobacterium salinarum NRC-1]
105	AAG19595.1	DAC78312.1	WP_010902891.1	none	304	304.34	42	42	0	13	13	53	Carbamidomethylation; iTRAQ 8plex (K N-term); Oxidation (M); Deamidation (NQ); iTRAQ 8plex (Y)	42452	X-pro aminopeptidase homolog [Halobacterium salinarum NRC-1]
1050	AAG19169.1	DAC77874.1	WP_010902465.1	none	3940	63.15	25	25	0	2	2	2	iTRAQ 8plex (K N-term)	13249	conserved hypothetical protein [Halobacterium salinarum NRC-1]
1051	AAG19482.1	DAC78195.1	WP_010902777.1	none	4018	94.06	11	11	0	2	2	2	iTRAQ 8plex (K N-term)	22423	sulfite oxidase homolog [Halobacterium salinarum NRC-1]
1053	none	DAC78603.1	WP_012289361.1	none	2749	63.58	3	3	0	2	2	2	iTRAQ 8plex (K N-term)	69640	TPA_inf: probable secreted glycoprotein [Halobacterium salinarum NRC-1]
1054	none	DAC77395.1	WP_012289087.1	none	3152	57.31	20	20	0	2	2	2	iTRAQ 8plex (K N-term)	10730	TPA_inf: uncharacterized protein VNG_0072a [Halobacterium salinarum NRC-1]
1055	AAG18885.1	DAC77577.1	WP_012289136.1	none	3155	74.42	12	12	0	2	2	2	iTRAQ 8plex (K N-term)	18562	conserved hypothetical protein [Halobacterium salinarum NRC-1]
1056	AAG19214.1	DAC77918.1	WP_010902510.1	none	3186	73.7	3	3	0	2	2	2	iTRAQ 8plex (K N-term)	68222	signal-transducing histidine kinase homolog [Halobacterium salinarum NRC-1]
1057	AAG18709.1	DAC77394.1	WP_010902004.1	none	3408	61.26	11	11	0	2	2	2	iTRAQ 8plex (K N-term)	15802	hypothetical protein VNG_0072H [Halobacterium salinarum NRC-1]
1059	AAG19622.1	DAC78340.1	WP_010902918.1	none	3453	67.24	7	7	0	2	2	2	iTRAQ 8plex (K N-term)	33510	8-oxoguanine DNA glycosylase [Halobacterium salinarum NRC-1]
106	AAG20653.1	DAC79419.1	WP_010903956.1	none	78	349.7	47	47	0	20	20	53	iTRAQ 8plex (K N-term); Deamidation (NQ); iTRAQ 8plex (Y)	67125	conserved hypothetical protein [Halobacterium salinarum NRC-1]
1062	AAG20869.1	DAC79833.1	WP_010904082.1	none	3782	102.44	9	9	0	2	2	2	iTRAQ 8plex (K N-term)	31702	Vng6206h (plasmid) [Halobacterium salinarum NRC-1]
1063	AAG18984.1	DAC77679.1	WP_010902279.1	none	3963	59.63	4	4	0	2	2	2	iTRAQ 8plex (K N-term)	49280	conserved hypothetical protein [Halobacterium salinarum NRC-1]
1068	AAG20065.1	DAC78800.1	WP_010903364.1	none	3167	92.85	23	23	0	2	2	2	Carbamidomethylation; iTRAQ 8plex (K N-term)	19824	histidine triad protein [Halobacterium salinarum NRC-1]
1069	AAG18790.1	DAC77477.1	WP_010902085.1	none	3174	73.73	9	9	0	2	2	2	iTRAQ 8plex (K N-term)	23967	TRK potassium uptake system protein [Halobacterium salinarum NRC-1]
107	AAG20440.1	DAC79196.1	WP_010903742.1	none	67	317.57	27	27	0	29	29	52	iTRAQ 8plex (K N-term); Deamidation (NQ)	141770	conserved hypothetical protein [Halobacterium salinarum NRC-1]
1070	AAG20730.1	DAC79704.1	WP_010890515.1	none	3193	67.66	9	9	0	2	2	2	iTRAQ 8plex (K N-term)	28004	Spo0A activation inhibitor (plasmid) [Halobacterium salinarum NRC-1]
1071	AAG19466.1	DAC78179.1	WP_010902761.1	none	3257	50.54	5	5	0	2	2	2	iTRAQ 8plex (K N-term)	38508	hypothetical protein VNG_1063H [Halobacterium salinarum NRC-1]
1072	none	DAC78580.1	WP_049892512.1	none	3281	55.77	11	11	0	2	2	2	iTRAQ 8plex (K N-term); Oxidation (M)	20799	TPA_inf: HAD superfamily hydrolase [Halobacterium salinarum NRC-1]
1073	AAG20717.1	DAC79488.1	WP_010890528.1	Q9HI27.1	3292	95.17	12	12	0	2	2	2	iTRAQ 8plex (K N-term)	31994	GvpL protein cluster A (plasmid) [Halobacterium salinarum NRC-1]
1074	AAG19110.1	DAC77814.1	WP_010902406.1	none	3393	65.95	7	7	0	2	2	2	iTRAQ 8plex (K N-term)	39525	conserved hypothetical protein [Halobacterium salinarum NRC-1]
1075	AAG19507.1	DAC78221.1	WP_012289280.1	Q9HQK6.2	3399	96.76	10	10	0	2	2	2	iTRAQ 8plex (K N-term)	29658	L-lactate permease [Halobacterium salinarum NRC-1]
1076	AAG20630.1	DAC79395.1	WP_010903932.1	Q9HME1.1	3470	69.1	11	11	0	2	2	2	iTRAQ 8plex (K N-term)	26441	conserved hypothetical protein [Halobacterium salinarum NRC-1]
1077	AAG19186.1	DAC77890.1	WP_010902482.1	none	3472	68.14	3	3	0	2	2	2	iTRAQ 8plex (K N-term)	87646	molybdenum-binding protein [Halobacterium salinarum NRC-1]
1078	AAG19718.1	DAC78437.1	WP_010903015.1	Q9HPZ9.1	3565	76.06	5	5	0	2	2	2	iTRAQ 8plex (K N-term)	40019	conserved hypothetical protein [Halobacterium salinarum NRC-1]
1079	AAG20392.1	DAC79145.1	WP_010903693.1	none	3796	80.4	28	28	0	2	2	2	iTRAQ 8plex (K N-term)	11858	hypothetical protein VNG_2277H [Halobacterium salinarum NRC-1]
108	AAG19730.1	DAC78450.1	WP_012289323.1	none	409	359.29	65	65	0	14	14	52	iTRAQ 8plex (K N-term); Oxidation (M); Deamidation (NQ)	31351	hypothetical protein VNG_1412H [Halobacterium salinarum NRC-1]
1080	AAG19185.1	DAC77889.1	WP_010902481.1	none	3877	78.68	11	11	0	2	2	2	iTRAQ 8plex (K N-term)	23560	hypothetical protein VNG_0698H [Halobacterium salinarum NRC-1]
1081	AAG18800.1	DAC77487.1	WP_012289115.1	none	3912	67.11	7	7	0	2	2	2	Carbamidomethylation; iTRAQ 8plex (K N-term)	26249	hypothetical protein VNG_0187H [Halobacterium salinarum NRC-1]
1082	AAG20925.1	DAC79890.1	WP_010904138.1	none	3983	56.58	26	26	0	2	2	2	iTRAQ 8plex (K N-term)	8286	Vng6287h (plasmid) [Halobacterium salinarum NRC-1]
1083	AAG20077.1	DAC78812.1	WP_010903376.1	none	4003	54.09	4	4	0	2	2	2	iTRAQ 8plex (K N-term)	40943	thiamin-binding periplasmic protein precursor homolog [Halobacterium salinarum NRC-1]
1084	AAG18952.1	DAC77646.1	WP_010902247.1	none	4039	46.83	12	12	0	2	2	2	Carbamidomethylation; iTRAQ 8plex (K N-term)	27482	endonuclease III [Halobacterium salinarum NRC-1]
109	AAG19006.1	DAC77701.1	none	none	349	330.68	71	71	0	14	14	52	Carbamidomethylation; iTRAQ 8plex (K N-term); Oxidation (M); Deamidation (NQ); iTRAQ 8plex (Y)	30711	aldehyde reductase [Halobacterium salinarum NRC-1]
1097	AAG19129.1	DAC77834.1	WP_010902425.1	none	5001	55.53	6	6	0	2	2	2	iTRAQ 8plex (K N-term)	17505	molybdenum cofactor biosynthesis protein [Halobacterium salinarum NRC-1]
1099	AAG19641.1	DAC78359.1	WP_010902937.1	none	3710	110.62	13	13	0	2	2	2	iTRAQ 8plex (K N-term); Oxidation (M); Deamidation (NQ)	33345	peptidyl-prolyl cis-trans isomerase [Halobacterium salinarum NRC-1]
11	AAG20620.1	DAC79385.1	WP_010903922.1	none	132	429.63	42	42	0	21	21	148	Carbamidomethylation; iTRAQ 8plex (K N-term); Oxidation (M); Deamidation (NQ); iTRAQ 8plex (Y)	71042	aconitase [Halobacterium salinarum NRC-1]
110	AAG19424.1	DAC78136.1	WP_010902719.1	none	1101	211.56	45	45	0	7	2	52	iTRAQ 8plex (K N-term); Deamidation (NQ)	20623	flagellin A1 precursor [Halobacterium salinarum NRC-1]
1100	AAG20107.1	DAC78846.1	WP_010903407.1	none	3740	120.41	13	13	0	2	2	2	iTRAQ 8plex (K N-term)	26636	conserved hypothetical protein [Halobacterium salinarum NRC-1]
1101	AAG20792.1	DAC79763.1	WP_010890500.1	none	3801	77.83	15	15	0	2	2	2	Carbamidomethylation; iTRAQ 8plex (K N-term)	22508	Vng6113h (plasmid) [Halobacterium salinarum NRC-1]
1102	AAG20374.1	DAC79125.1	WP_010903675.1	Q9HN47.1	3809	77.76	6	6	0	2	2	2	iTRAQ 8plex (K N-term)	39739	conserved hypothetical protein [Halobacterium salinarum NRC-1]
1103	AAG19544.1	DAC78258.1	WP_010902839.1	Q9HQH1.1	3816	90.36	12	12	0	2	2	2	iTRAQ 8plex (K N-term); Deamidation (NQ)	30275	dimethyladenosine transferase [Halobacterium salinarum NRC-1]
1104	AAG19978.1	DAC78708.1	WP_010903276.1	none	3823	86.91	5	5	0	2	2	2	iTRAQ 8plex (K N-term)	42746	GTP-binding protein homolog [Halobacterium salinarum NRC-1]
1105	AAG20071.1	DAC78806.1	WP_010903370.1	none	3841	106.41	8	8	0	2	2	2	iTRAQ 8plex (K N-term)	39191	spermidine/putrescine ABC transporter [Halobacterium salinarum NRC-1]
1106	AAG18861.1	DAC77549.1	WP_010902155.1	none	3866	87.27	7	7	0	2	2	2	iTRAQ 8plex (K N-term)	38561	conserved hypothetical protein [Halobacterium salinarum NRC-1]
1107	AAG19206.1	DAC77910.1	WP_010902502.1	none	3884	77.1	5	5	0	2	2	2	iTRAQ 8plex (K N-term)	52315	conserved hypothetical protein [Halobacterium salinarum NRC-1]
1108	AAG18764.1	DAC77451.1	WP_010902059.1	none	3891	65.47	21	21	0	2	2	2	iTRAQ 8plex (K N-term); Deamidation (NQ)	15893	hypothetical protein VNG_0144H [Halobacterium salinarum NRC-1]
1109	AAG19541.1	DAC78255.1	WP_010902836.1	none	3897	64.24	6	6	0	2	2	2	iTRAQ 8plex (K N-term)	32273	hypothetical protein VNG_1162H [Halobacterium salinarum NRC-1]
111	AAG20568.1	DAC79332.1	WP_010903870.1	Q9HMK3.1	265	256.58	31	31	0	18	18	52	iTRAQ 8plex (K N-term); Deamidation (NQ); iTRAQ 8plex (Y)	62365	phenylalanyl-tRNA synthetase subunit beta [Halobacterium salinarum NRC-1]
1110	AAG19794.1	DAC78517.1	WP_010903091.1	Q9HPS3.1	3902	72.51	29	29	0	2	2	2	iTRAQ 8plex (K N-term)	6357	50S ribosomal protein L37E [Halobacterium salinarum NRC-1]
1111	AAG19205.1	DAC77909.1	WP_010902501.1	none	3906	77.52	8	8	0	2	2	2	iTRAQ 8plex (K N-term); Deamidation (NQ)	21897	conserved hypothetical protein [Halobacterium salinarum NRC-1]
1112	AAG20194.1	DAC78938.1	WP_010903495.1	none	3916	74.66	16	16	0	2	2	2	iTRAQ 8plex (K N-term); Deamidation (NQ)	14633	enoyl-CoA hydratase [Halobacterium salinarum NRC-1]
1113	none	DAC77342.1	WP_012289070.1	none	3936	62.58	18	18	0	2	2	2	iTRAQ 8plex (K N-term)	13016	TPA_inf: PemK family protein [Halobacterium salinarum NRC-1]
1114	AAG19591.1	DAC78308.1	WP_010902887.1	none	3952	70.09	13	13	0	2	2	2	iTRAQ 8plex (K N-term)	23257	conserved hypothetical protein [Halobacterium salinarum NRC-1]
1115	AAG19857.1	DAC78584.1	WP_010903155.1	none	3955	68.44	6	6	0	2	2	2	iTRAQ 8plex (K N-term)	35488	histidinol-phosphate transaminase [Halobacterium salinarum NRC-1]
1116	AAG20632.1	DAC79397.1	WP_010903934.1	none	3969	60.09	7	7	0	2	2	2	iTRAQ 8plex (K N-term)	24812	conserved hypothetical protein [Halobacterium salinarum NRC-1]
1117	AAG19457.1	DAC78170.1	WP_010902752.1	none	3976	80.77	8	8	0	2	2	2	iTRAQ 8plex (K N-term)	32756	glycosyl transferase-like [Halobacterium salinarum NRC-1]
1118	AAG19630.1	DAC78348.1	WP_010902926.1	Q9HQ86.1	3980	66.58	10	10	0	2	2	2	iTRAQ 8plex (K N-term)	17891	hypothetical protein VNG_1279H [Halobacterium salinarum NRC-1]
1119	AAG20184.1	DAC78927.1	WP_010903485.1	none	3992	69.47	5	5	0	2	2	2	iTRAQ 8plex (K N-term)	61949	conserved hypothetical protein [Halobacterium salinarum NRC-1]
112	AAG19805.1	DAC78529.1	WP_012289344.1	none	398	405.78	31	31	0	15	15	50	iTRAQ 8plex (K N-term); iTRAQ 8plex (Y)	73210	conserved hypothetical protein [Halobacterium salinarum NRC-1]
1120	AAG19397.1	DAC78104.1	WP_010902694.1	none	4012	62.35	16	16	0	2	2	2	iTRAQ 8plex (K N-term); Deamidation (NQ)	21190	hypothetical protein VNG_0978H [Halobacterium salinarum NRC-1]
1121	AAG20472.1	DAC79229.1	WP_010903774.1	none	4041	47.63	9	9	0	2	2	2	iTRAQ 8plex (K N-term)	28367	nitrite/nitrate reduction protein [Halobacterium salinarum NRC-1]
1122	AAG19249.1	none	none	none	4048	45.55	36	36	0	2	2	2	iTRAQ 8plex (K N-term)	6046	hypothetical protein VNG_0780H [Halobacterium salinarum NRC-1]
1123	AAG19181.1	DAC77886.1	WP_010902477.1	none	4060	44.89	4	4	0	2	2	2	iTRAQ 8plex (K N-term)	58710	conserved hypothetical protein [Halobacterium salinarum NRC-1]
1124	AAG19304.1	DAC78009.1	WP_010902600.1	none	4069	42.55	3	3	0	2	2	2	iTRAQ 8plex (K N-term)	61742	conserved hypothetical protein [Halobacterium salinarum NRC-1]
113	AAG20768.1	DAC79541.1	WP_010904022.1	Q9HHE4.1	229	325.87	52	52	0	15	15	50	Carbamidomethylation; iTRAQ 8plex (K N-term); Deamidation (NQ)	38343	carotenoid biosynthetic protein (plasmid) [Halobacterium salinarum NRC-1]
114	AAG20463.1	DAC79220.1	WP_010903765.1	Q9HMV8.1	743	290.1	46	46	0	11	11	50	iTRAQ 8plex (K N-term); Deamidation (NQ); iTRAQ 8plex (Y)	32252	L-malate dehydrogenase [Halobacterium salinarum NRC-1]
115	none	DAC79307.1	WP_012289511.1	Q9HMM4.2	941	262.53	41	41	0	9	9	50	iTRAQ 8plex (K N-term); Oxidation (M); Deamidation (NQ)	37423	TPA_inf: DNA repair and recombination protein RadA [Halobacterium salinarum NRC-1]
116	AAG18889.1	DAC77581.1	WP_010902183.1	Q9HSB8.1	731	277.43	49	49	0	12	12	50	iTRAQ 8plex (K N-term); Oxidation (M); Deamidation (NQ)	27102	conserved hypothetical protein [Halobacterium salinarum NRC-1]
117	AAG19895.1	DAC78622.1	WP_010903193.1	none	1326	242.27	21	21	0	7	7	50	iTRAQ 8plex (K N-term); Deamidation (NQ)	39675	hypothetical protein VNG_1638H [Halobacterium salinarum NRC-1]
118	AAG20529.1	DAC79288.1	WP_010903831.1	none	595	273.86	40	40	0	11	8	49	Carbamidomethylation; iTRAQ 8plex (K N-term); Oxidation (M); Deamidation (NQ); iTRAQ 8plex (Y)	40355	aminopeptidase homolog [Halobacterium salinarum NRC-1]
119	AAG19125.1	DAC77830.1	WP_010902421.1	none	770	301.14	46	46	0	11	11	49	iTRAQ 8plex (K N-term); Deamidation (NQ); iTRAQ 8plex (Y)	30546	proteinase IV homolog [Halobacterium salinarum NRC-1]
12	AAG20355.1	DAC79106.1	WP_010903656.1	Q9HN66.1	110	364.05	58	58	0	23	23	147	iTRAQ 8plex (K N-term); Oxidation (M); Deamidation (NQ); iTRAQ 8plex (Y)	41937	tryptophanyl-tRNA synthetase [Halobacterium salinarum NRC-1]
120	AAG20043.1	DAC78777.1	WP_012289388.1	Q9HP27.2	166	316.01	33	33	0	20	20	48	Carbamidomethylation; iTRAQ 8plex (K N-term); Deamidation (NQ); iTRAQ 8plex (Y)	73928	threonyl-tRNA synthetase [Halobacterium salinarum NRC-1]
121	AAG19685.1	DAC78403.1	WP_010902981.1	Q9HQ32.1	162	311.45	33	33	0	17	17	48	Carbamidomethylation; iTRAQ 8plex (K N-term); Deamidation (NQ)	66826	Glu-tRNA amidotransferase [Halobacterium salinarum NRC-1]
122	AAG20602.1	DAC79366.1	WP_010903904.1	Q9HMG9.1	141	345.46	26	26	0	17	17	48	Carbamidomethylation; iTRAQ 8plex (K N-term); Oxidation (M); Deamidation (NQ); iTRAQ 8plex (Y)	99196	valyl-tRNA synthetase [Halobacterium salinarum NRC-1]
123	AAG19383.1	DAC78090.1	WP_010902680.1	none	1581	199.15	37	37	0	6	4	48	iTRAQ 8plex (K N-term); Deamidation (NQ); iTRAQ 8plex (Y)	20455	flagellin B1 precursor [Halobacterium salinarum NRC-1]
124	AAG20193.1	DAC78937.1	WP_010903494.1	Q9HNM7.1	944	244.03	34	34	0	10	10	47	Carbamidomethylation; iTRAQ 8plex (K N-term); Oxidation (M); Deamidation (NQ); iTRAQ 8plex (Y)	28408	NAD+ synthetase [Halobacterium salinarum NRC-1]
125	AAG18954.1	DAC77648.1	WP_010902249.1	none	171	266.35	31	31	0	18	18	47	Carbamidomethylation; iTRAQ 8plex (K N-term); Deamidation (NQ)	71847	mRNA 3'-end processing factor homolog [Halobacterium salinarum NRC-1]
126	AAG20491.1	DAC79249.1	WP_012289498.1	none	1283	208.38	45	45	0	7	7	47	iTRAQ 8plex (K N-term); Deamidation (NQ)	22533	hypothetical protein VNG_2400H [Halobacterium salinarum NRC-1]
127	AAG19256.1	DAC77960.1	WP_010902552.1	Q9HRA2.1	1129	363.18	77	77	0	11	11	46	iTRAQ 8plex (K N-term); Deamidation (NQ)	17714	30S ribosomal protein S15P [Halobacterium salinarum NRC-1]
128	none	DAC77660.1	WP_012289152.1	none	223	308.16	38	38	0	16	16	46	Carbamidomethylation; iTRAQ 8plex (K N-term); Deamidation (NQ); iTRAQ 8plex (Y)	56745	TPA_inf: phosphoribosylglycinamide formyltransferase /phosphoribosylaminoimidazolecarboxamide formyltransferase [Halobacterium salinarum NRC-1]
129	AAG20541.1	DAC79301.1	WP_010903843.1	Q9HMN0.3	1974	214.54	75	75	0	6	6	46	iTRAQ 8plex (K N-term); Oxidation (M); Deamidation (NQ); iTRAQ 8plex (Y)	10223	50S ribosomal protein L31E [Halobacterium salinarum NRC-1]
13	AAG20682.1	DAC79450.1	WP_010903986.1	Q9HM89.1	321	381.44	51	51	0	16	16	138	iTRAQ 8plex (K N-term); Oxidation (M); Deamidation (NQ); iTRAQ 8plex (Y)	45479	translation elongation factor eEF-1A subunit alpha [Halobacterium salinarum NRC-1]
130	AAG19220.1	DAC77924.1	WP_012289215.1	none	1537	227	41	41	0	8	8	46	iTRAQ 8plex (K N-term)	17983	hypothetical protein VNG_0743H [Halobacterium salinarum NRC-1]
131	AAG20280.1	DAC79028.1	WP_010903582.1	Q9HNE0.1	1533	232.03	43	43	0	8	8	46	iTRAQ 8plex (K N-term); Deamidation (NQ)	21782	H+-transporting ATP synthase subunit E [Halobacterium salinarum NRC-1]
132	AAG19415.1	DAC78125.1	WP_010902711.1	none	441	304.08	53	53	0	13	13	46	Carbamidomethylation; iTRAQ 8plex (K N-term); Oxidation (M); Deamidation (NQ); iTRAQ 8plex (Y)	37376	probable oxidoreductase [Halobacterium salinarum NRC-1]
133	AAG20395.1	DAC79148.1	WP_010903696.1	none	347	272.64	49	49	0	13	13	45	Carbamidomethylation; iTRAQ 8plex (K N-term); Oxidation (M); Deamidation (NQ); iTRAQ 8plex (Y)	37442	conserved hypothetical protein [Halobacterium salinarum NRC-1]
134	AAG19956.1	DAC78685.1	WP_010903254.1	Q9HPB4.1	956	200.67	42	42	0	8	8	45	Carbamidomethylation; iTRAQ 8plex (K N-term); Oxidation (M); Deamidation (NQ); iTRAQ 8plex (Y)	23008	30S ribosomal protein S5P [Halobacterium salinarum NRC-1]
135	AAG20324.1	DAC79075.1	WP_010903625.1	Q9HN97.1	258	304.4	17	17	0	14	14	44	Carbamidomethylation; iTRAQ 8plex (K N-term); Deamidation (NQ)	119902	isoleucyl-tRNA synthetase [Halobacterium salinarum NRC-1]
136	AAG19051.1	DAC77748.1	WP_010902347.1	none	964	206.33	38	38	0	8	8	44	iTRAQ 8plex (K N-term); Deamidation (NQ); iTRAQ 8plex (Y)	33851	ABC transporter ATP-binding protein [Halobacterium salinarum NRC-1]
137	AAG19384.1	DAC78091.1	WP_012289250.1	none	1567	209.85	46	46	0	6	2	44	iTRAQ 8plex (K N-term); Deamidation (NQ)	17999	flagellin B2 precursor [Halobacterium salinarum NRC-1]
138	AAG18836.1	DAC77522.1	WP_010902129.1	Q9HSH0.1	1586	295.12	82	82	0	6	6	44	iTRAQ 8plex (K N-term); Oxidation (M); Deamidation (NQ); iTRAQ 8plex (Y)	13806	conserved hypothetical protein [Halobacterium salinarum NRC-1]
139	AAG19827.1	DAC78553.1	WP_010903125.1	none	1055	240.33	39	39	0	8	8	44	Carbamidomethylation; iTRAQ 8plex (K N-term); Deamidation (NQ); iTRAQ 8plex (Y)	29430	succinyl-CoA synthetase alpha chain [Halobacterium salinarum NRC-1]
14	AAG19776.1	DAC78498.1	WP_010903073.1	none	45	389.18	47	47	0	29	28	136	iTRAQ 8plex (K N-term); Oxidation (M); Deamidation (NQ); iTRAQ 8plex (Y)	82155	cell division cycle protein [Halobacterium salinarum NRC-1]
140	AAG20669.1	DAC79436.1	WP_010903972.1	none	89	268.4	25	25	0	22	22	43	Carbamidomethylation; iTRAQ 8plex (K N-term)	107521	excision nuclease chain A [Halobacterium salinarum NRC-1]
141	AAG19963.1	DAC78692.1	WP_010903261.1	Q9HPA7.1	1490	257.2	43	43	0	7	7	43	iTRAQ 8plex (K N-term); Deamidation (NQ); iTRAQ 8plex (Y)	23711	adenylate kinase [Halobacterium salinarum NRC-1]
142	AAG20394.1	DAC79147.1	WP_010903695.1	Q9HN27.1	315	264.54	44	44	0	13	13	42	Carbamidomethylation; iTRAQ 8plex (K N-term); Deamidation (NQ)	35358	replication factor C small subunit [Halobacterium salinarum NRC-1]
143	AAG19370.1	DAC78076.1	WP_010902666.1	none	369	310.05	48	48	0	14	14	42	iTRAQ 8plex (K N-term); Oxidation (M); Deamidation (NQ); iTRAQ 8plex (Y)	37127	conserved hypothetical protein [Halobacterium salinarum NRC-1]
144	AAG19330.1	DAC78035.1	WP_010902626.1	none	1235	220.3	50	50	0	9	9	42	iTRAQ 8plex (K N-term); Oxidation (M); Deamidation (NQ); iTRAQ 8plex (Y)	19025	inosine-5'-monophosphate dehydrogenase [Halobacterium salinarum NRC-1]
145	AAG19139.1	DAC77844.1	WP_010902435.1	none	176	296.12	35	35	0	16	16	42	Carbamidomethylation; iTRAQ 8plex (K N-term); Deamidation (NQ); iTRAQ 8plex (Y)	63410	NADH dehydrogenase/oxidoreductase [Halobacterium salinarum NRC-1]
146	AAG19053.1	DAC77750.1	WP_010902349.1	none	519	313.19	39	39	0	12	12	42	iTRAQ 8plex (K N-term); Deamidation (NQ); iTRAQ 8plex (Y)	44942	conserved hypothetical protein [Halobacterium salinarum NRC-1]
147	AAG20943.1	DAC79908.1	WP_012289641.1	Q9HHN3.2	1986	287.77	55	55	0	6	6	42	Carbamidomethylation; iTRAQ 8plex (K N-term); Oxidation (M); Deamidation (NQ); iTRAQ 8plex (Y)	17393	aspartate carbamoyltransferase regulatory chain (plasmid) [Halobacterium salinarum NRC-1]
148	none	DAC78857.1	WP_012289408.1	none	372	291.72	46	46	0	14	14	42	Carbamidomethylation; iTRAQ 8plex (K N-term); Deamidation (NQ)	42052	TPA_inf: FtsZ family protein CetZ type III [Halobacterium salinarum NRC-1]
149	AAG20645.1	DAC79410.1	WP_010903947.1	none	579	299.67	36	36	0	12	12	42	iTRAQ 8plex (K N-term); Deamidation (NQ)	45010	hydroxymethylpyrimidine phosphate kinase [Halobacterium salinarum NRC-1]
15	AAG19826.1	DAC78552.1	WP_012289349.1	Q9HPP1.2	175	345.24	49	49	0	16	16	131	iTRAQ 8plex (K N-term); Oxidation (M); Deamidation (NQ); iTRAQ 8plex (Y)	45455	succinyl-CoA synthetase beta chain [Halobacterium salinarum NRC-1]
150	AAG20075.1	DAC78810.1	WP_010903374.1	none	631	244.48	31	31	0	9	9	42	Carbamidomethylation; iTRAQ 8plex (K N-term); Deamidation (NQ)	41092	3-hydroxy-3-methylglutaryl-coenzyme A reductase [Halobacterium salinarum NRC-1]
151	AAG19425.1	DAC78137.1	WP_012289264.1	none	1508	195.6	47	47	0	6	3	42	iTRAQ 8plex (K N-term); Deamidation (NQ)	17922	flagellin A2 precursor [Halobacterium salinarum NRC-1]
152	AAG19248.1	none	none	none	271	305.5	29	29	0	14	14	41	Carbamidomethylation; iTRAQ 8plex (K N-term); Deamidation (NQ)	67097	conserved hypothetical protein [Halobacterium salinarum NRC-1]
153	AAG19846.1	DAC78573.1	WP_010903144.1	none	825	284.94	58	58	0	11	11	41	iTRAQ 8plex (K N-term); Oxidation (M); Deamidation (NQ); iTRAQ 8plex (Y)	24628	precorrin isomerase [Halobacterium salinarum NRC-1]
154	AAG20347.1	DAC79098.1	WP_010903648.1	Q9HN74.1	876	233.84	26	26	0	9	9	41	Carbamidomethylation; iTRAQ 8plex (K N-term); Deamidation (NQ); iTRAQ 8plex (Y)	49152	dihydrolipoamide dehydrogenase [Halobacterium salinarum NRC-1]
155	AAG19785.1	DAC78507.1	WP_010903082.1	none	870	253.18	31	31	0	12	12	41	Carbamidomethylation; iTRAQ 8plex (K N-term); Deamidation (NQ)	40464	acyl-CoA dehydrogenase [Halobacterium salinarum NRC-1]
156	AAG19250.1	DAC77954.1	WP_010902546.1	none	285	355.22	48	48	0	13	13	41	iTRAQ 8plex (K N-term); Deamidation (NQ)	45924	hypothetical protein VNG_0782H [Halobacterium salinarum NRC-1]
157	AAG20587.1	DAC79351.1	WP_010903889.1	none	94	326.58	27	27	0	19	19	40	Carbamidomethylation; iTRAQ 8plex (K N-term); Deamidation (NQ)	100970	dipeptide ABC transporter ATP-binding [Halobacterium salinarum NRC-1]
158	AAG19001.1	DAC77696.1	WP_010902296.1	none	535	255.42	27	27	0	11	11	39	iTRAQ 8plex (K N-term)	49038	aspartyl-tRNA synthetase [Halobacterium salinarum NRC-1]
159	AAG20689.1	DAC79459.1	WP_010903993.1	none	1285	183.03	42	42	0	8	8	39	iTRAQ 8plex (K N-term); Oxidation (M); Deamidation (NQ); iTRAQ 8plex (Y)	15489	30S ribosomal protein S12P [Halobacterium salinarum NRC-1]
16	AAG20944.1	DAC79909.1	WP_010904157.1	Q9HHN2.1	18	422.59	58	58	0	27	27	126	iTRAQ 8plex (K N-term); Oxidation (M); Deamidation (NQ); iTRAQ 8plex (Y)	70471	arginine-tRNA synthetase (plasmid) [Halobacterium salinarum NRC-1]
160	AAG19796.1	DAC78519.1	WP_010903093.1	none	516	324.15	52	52	0	12	12	39	iTRAQ 8plex (K N-term); Oxidation (M); Deamidation (NQ); iTRAQ 8plex (Y)	36256	endoglucanase [Halobacterium salinarum NRC-1]
161	AAG18891.1	DAC77583.1	WP_010902185.1	Q9HSB6.1	530	335.55	42	42	0	13	13	39	iTRAQ 8plex (K N-term); Deamidation (NQ); iTRAQ 8plex (Y)	41474	conserved hypothetical protein [Halobacterium salinarum NRC-1]
162	AAG19733.1	DAC78453.1	WP_010903030.1	Q9HPY4.1	623	273.38	48	48	0	10	10	39	Carbamidomethylation; iTRAQ 8plex (K N-term); Deamidation (NQ)	30807	methylenetetrahydrofolate dehydrogenase [Halobacterium salinarum NRC-1]
163	AAG18772.1	DAC77458.1	WP_010902067.1	none	1025	302.53	36	36	0	12	12	39	Carbamidomethylation; iTRAQ 8plex (K N-term); Deamidation (NQ); iTRAQ 8plex (Y)	39124	conserved hypothetical protein [Halobacterium salinarum NRC-1]
164	AAG20406.1	DAC79159.1	WP_010903707.1	none	2741	193.21	35	35	0	3	3	39	Carbamidomethylation; iTRAQ 8plex (K N-term); Deamidation (NQ)	14418	ferredoxin [Halobacterium salinarum NRC-1]
165	AAG20436.1	DAC79192.1	WP_010903738.1	Q9HMY5.1	192	343.98	55	55	0	18	18	38	Carbamidomethylation; iTRAQ 8plex (K N-term)	42813	porphobilinogen deaminase [Halobacterium salinarum NRC-1]
166	AAG20037.1	DAC78771.1	WP_010903336.1	Q9HP33.1	299	268.82	50	50	0	14	14	38	iTRAQ 8plex (K N-term)	33725	GMP synthase subunit B [Halobacterium salinarum NRC-1]
167	AAG19013.1	DAC77708.1	WP_010902308.1	none	215	260.19	34	34	0	16	16	38	Carbamidomethylation; iTRAQ 8plex (K N-term); Oxidation (M); Deamidation (NQ)	63495	pyruvate ferredoxin oxidoreductase subunit alpha [Halobacterium salinarum NRC-1]
168	AAG20628.1	DAC79393.1	WP_010903930.1	Q9HME3.1	1563	271.01	82	82	0	6	6	38	Carbamidomethylation; iTRAQ 8plex (K N-term); Deamidation (NQ)	10716	conserved hypothetical protein [Halobacterium salinarum NRC-1]
169	AAG19363.1	DAC78069.1	WP_010902659.1	none	378	276.18	42	42	0	14	14	38	iTRAQ 8plex (K N-term); Deamidation (NQ)	40276	NADH-dependent flavin oxidoreductase [Halobacterium salinarum NRC-1]
17	AAG20654.1	DAC79420.1	WP_010903957.1	none	221	396.18	44	44	0	16	16	123	iTRAQ 8plex (K N-term); Oxidation (M); Deamidation (NQ); iTRAQ 8plex (Y)	56637	probable carboxypeptidase [Halobacterium salinarum NRC-1]
170	none	DAC77580.1	WP_010902182.1	Q9HSB9.2	1033	295.61	47	47	0	8	8	38	iTRAQ 8plex (K N-term); Oxidation (M)	28448	TPA_inf: tryptophan synthase alpha subunit [Halobacterium salinarum NRC-1]
171	AAG18937.1	DAC77631.1	WP_010902232.1	Q9HS71.1	464	299.46	42	42	0	14	14	37	iTRAQ 8plex (K N-term); Deamidation (NQ)	41188	cell division protein [Halobacterium salinarum NRC-1]
172	AAG20906.1	DAC79871.1	WP_010904119.1	none	466	291.87	43	43	0	12	12	37	Carbamidomethylation; iTRAQ 8plex (K N-term)	37752	cell division protein (plasmid) [Halobacterium salinarum NRC-1]
173	AAG19389.1	DAC78096.1	WP_012289253.1	none	691	283.42	49	49	0	12	12	36	Carbamidomethylation; iTRAQ 8plex (K N-term); Deamidation (NQ); iTRAQ 8plex (Y)	26495	chemotaxis protein [Halobacterium salinarum NRC-1]
174	AAG18903.1	DAC77595.1	WP_010902197.1	Q9HSA4.1	351	283.64	24	24	0	13	13	36	Carbamidomethylation; iTRAQ 8plex (K N-term); Deamidation (NQ); iTRAQ 8plex (Y)	76259	methionine-tRNA synthetase [Halobacterium salinarum NRC-1]
175	AAG18773.1	DAC77459.1	WP_010902068.1	none	298	261.81	36	36	0	14	14	36	iTRAQ 8plex (K N-term); Oxidation (M); Deamidation (NQ); iTRAQ 8plex (Y)	50261	mercury(II) reductase [Halobacterium salinarum NRC-1]
176	none	DAC77840.1	WP_049892490.1	none	445	306.91	44	44	0	12	12	36	Carbamidomethylation; iTRAQ 8plex (K N-term); Oxidation (M)	40431	TPA_inf: 5-(carboxyamino)imidazole ribonucleotidesynthase [Halobacterium salinarum NRC-1]
177	AAG19951.1	DAC78680.1	WP_010903249.1	Q9HPB9.2	2370	202.93	55	55	0	5	5	36	Carbamidomethylation; iTRAQ 8plex (K N-term); Deamidation (NQ); iTRAQ 8plex (Y)	10877	30S ribosomal protein S8P [Halobacterium salinarum NRC-1]
178	AAG18854.1	DAC77542.1	WP_010902148.1	Q9HSF3.1	1515	252.27	45	45	0	7	7	36	iTRAQ 8plex (K N-term); Deamidation (NQ); iTRAQ 8plex (Y)	20063	inorganic pyrophosphatase [Halobacterium salinarum NRC-1]
179	none	DAC77566.1	WP_010902168.1	none	1915	202.38	42	42	0	6	6	36	iTRAQ 8plex (K N-term); Deamidation (NQ); iTRAQ 8plex (Y)	15359	TPA_inf: TRAM domain protein [Halobacterium salinarum NRC-1]
18	none	DAC79907.1	WP_012289640.1	Q9HHN4.2	181	391.8	76	76	0	20	20	118	iTRAQ 8plex (K N-term); Oxidation (M); Deamidation (NQ); iTRAQ 8plex (Y)	34396	TPA_inf: aspartate carbamoyltransferase catalyticsubunit (plasmid) [Halobacterium salinarum NRC-1]
180	AAG19489.1	DAC78203.1	WP_010902784.1	none	491	242.94	42	42	0	11	11	35	Carbamidomethylation; iTRAQ 8plex (K N-term); Deamidation (NQ)	41115	conserved hypothetical protein [Halobacterium salinarum NRC-1]
181	AAG19223.1	DAC77927.1	WP_010902519.1	none	138	279.24	32	32	0	19	19	35	iTRAQ 8plex (K N-term); Deamidation (NQ)	81088	kinase anchor protein [Halobacterium salinarum NRC-1]
182	AAG19257.1	DAC77961.1	WP_010902553.1	none	144	269	27	27	0	18	18	35	iTRAQ 8plex (K N-term); Deamidation (NQ)	83927	Htr6 transducer [Halobacterium salinarum NRC-1]
183	AAG19521.1	DAC78235.1	WP_010902816.1	Q9V2W0.1	1210	291.87	80	80	0	7	7	35	iTRAQ 8plex (K N-term); iTRAQ 8plex (Y)	12591	50S ribosomal protein L18E [Halobacterium salinarum NRC-1]
185	AAG19176.1	DAC77881.1	WP_010902472.1	Q9HRI2.1	778	308.03	53	53	0	10	10	34	iTRAQ 8plex (K N-term); Oxidation (M); Deamidation (NQ); iTRAQ 8plex (Y)	28083	conserved hypothetical protein [Halobacterium salinarum NRC-1]
186	none	DAC78075.1	WP_010902665.1	none	461	226.8	21	21	0	12	12	34	iTRAQ 8plex (K N-term)	73419	TPA_inf: acetate--CoA ligase (ADP-forming) [Halobacterium salinarum NRC-1]
187	AAG20247.1	DAC78995.1	WP_010903549.1	none	599	250.3	31	31	0	11	11	34	iTRAQ 8plex (K N-term); Deamidation (NQ)	43790	potassium channel homolog [Halobacterium salinarum NRC-1]
188	AAG20283.1	DAC79031.1	WP_010903585.1	none	1098	265.06	81	81	0	10	10	34	iTRAQ 8plex (K N-term); Oxidation (M); Deamidation (NQ)	12203	hypothetical protein VNG_2146H [Halobacterium salinarum NRC-1]
189	AAG18645.1	DAC77333.1	WP_010901943.1	none	884	223.6	27	27	0	9	9	34	iTRAQ 8plex (K N-term); Deamidation (NQ); iTRAQ 8plex (Y)	40587	hypothetical protein VNG_0001H [Halobacterium salinarum NRC-1]
19	AAG19243.1	DAC77947.1	WP_010902539.1	none	23	401.03	58	58	0	21	21	113	Carbamidomethylation; iTRAQ 8plex (K N-term); Oxidation (M); Deamidation (NQ); iTRAQ 8plex (Y)	55476	aldehyde dehydrogenase (retinol) [Halobacterium salinarum NRC-1]
190	AAG20433.1	DAC79189.1	WP_010903735.1	Q9HMY8.1	975	262.33	27	27	0	8	8	34	Carbamidomethylation; iTRAQ 8plex (K N-term); Deamidation (NQ)	47619	glutamate-1-semialdehyde aminotransferase [Halobacterium salinarum NRC-1]
191	AAG18815.1	DAC77501.1	WP_049928190.1	none	1198	269.88	78	78	0	9	9	34	iTRAQ 8plex (K N-term); iTRAQ 8plex (Y)	13628	hypothetical protein VNG_0207H [Halobacterium salinarum NRC-1]
192	AAG20702.1	DAC79473.1	WP_012289536.1	none	843	287.48	17	17	0	9	9	33	iTRAQ 8plex (K N-term); Deamidation (NQ)	88072	cell surface glycoprotein [Halobacterium salinarum NRC-1]
193	AAG20676.1	DAC79443.1	WP_010903979.1	none	1549	192.57	68	68	0	9	9	33	iTRAQ 8plex (K N-term); Deamidation (NQ)	14678	hypothetical protein VNG_2643H [Halobacterium salinarum NRC-1]
194	none	DAC78962.1	WP_012289424.1	none	555	266.9	41	41	0	12	12	33	iTRAQ 8plex (K N-term); Deamidation (NQ)	40274	TPA_inf: acetyl-CoA C-acyltransferase [Halobacterium salinarum NRC-1]
195	AAG19835.1	DAC78562.1	WP_010903133.1	none	1382	223.95	25	25	0	6	6	33	iTRAQ 8plex (K N-term); iTRAQ 8plex (Y)	30509	cobalamin biosynthesis [Halobacterium salinarum NRC-1]
196	AAG19947.1	DAC78676.1	WP_010903245.1	Q9HPC3.1	1840	238.92	69	69	0	6	6	33	iTRAQ 8plex (K N-term); Oxidation (M); Deamidation (NQ)	13369	50S ribosomal protein L24P [Halobacterium salinarum NRC-1]
197	none	DAC79345.1	WP_012289521.1	none	594	263.75	87	87	0	10	10	33	Carbamidomethylation; iTRAQ 8plex (K N-term)	15720	TPA_inf: UspA domain protein [Halobacterium salinarum NRC-1]
198	AAG19902.1	DAC78629.1	WP_010903200.1	Q9HPG5.1	306	276.98	36	36	0	14	14	33	iTRAQ 8plex (K N-term)	56275	anthranilate synthase alpha chain [Halobacterium salinarum NRC-1]
199	AAG19693.1	DAC78411.1	WP_010902989.1	none	1551	210.17	24	24	0	7	7	33	iTRAQ 8plex (K N-term); iTRAQ 8plex (Y)	33721	ornithine cyclodeaminase [Halobacterium salinarum NRC-1]
2	AAG20240.1	DAC78988.1	WP_136361694.1	Q9HNI0.2	48	467.59	45	45	0	27	25	386	Carbamidomethylation; iTRAQ 8plex (K N-term); Oxidation (M); Deamidation (NQ); iTRAQ 8plex (Y)	69631	thermosome subunit beta [Halobacterium salinarum NRC-1]
20	AAG19026.1	DAC77722.1	WP_010902322.1	Q9HRY2.1	253	333.32	36	36	0	17	17	111	iTRAQ 8plex (K N-term); Oxidation (M); Deamidation (NQ); iTRAQ 8plex (Y)	67397	heat shock protein [Halobacterium salinarum NRC-1]
200	AAG19941.1	DAC78670.1	WP_010903239.1	none	2403	177.48	33	33	0	5	5	33	iTRAQ 8plex (K N-term); Deamidation (NQ); iTRAQ 8plex (Y)	17145	50S ribosomal protein L22P [Halobacterium salinarum NRC-1]
201	AAG20246.1	DAC78994.1	WP_010903548.1	none	499	285.76	41	41	0	12	12	32	Carbamidomethylation; iTRAQ 8plex (K N-term); Deamidation (NQ); iTRAQ 8plex (Y)	40734	citrate synthase [Halobacterium salinarum NRC-1]
202	AAG19534.1	DAC78248.1	WP_010902829.1	Q9HQI1.1	572	179.68	17	17	0	11	11	32	iTRAQ 8plex (K N-term); Deamidation (NQ); iTRAQ 8plex (Y)	65312	glutamyl-tRNA synthetase [Halobacterium salinarum NRC-1]
203	none	DAC78093.1	WP_012289252.1	none	488	258.59	35	35	0	12	12	32	Carbamidomethylation; iTRAQ 8plex (K N-term); Deamidation (NQ)	44197	TPA_inf: HEAT-PBS family taxis protein [Halobacterium salinarum NRC-1]
204	AAG19522.1	DAC78236.1	WP_010902817.1	Q9HQJ3.1	1339	214.24	57	57	0	7	7	33	iTRAQ 8plex (K N-term); Deamidation (NQ); iTRAQ 8plex (Y)	15894	50S ribosomal protein L13P [Halobacterium salinarum NRC-1]
205	AAG19537.1	DAC78251.1	WP_010902832.1	Q9HQH8.1	2601	147.58	50	50	0	4	4	32	iTRAQ 8plex (K N-term); Deamidation (NQ); iTRAQ 8plex (Y)	12730	30S ribosomal protein S14P [Halobacterium salinarum NRC-1]
206	AAG19779.1	DAC78501.1	WP_010903076.1	none	605	231.48	23	23	0	10	10	32	iTRAQ 8plex (K N-term); Deamidation (NQ)	57758	conserved hypothetical protein [Halobacterium salinarum NRC-1]
207	AAG19298.1	DAC78003.1	WP_010902594.1	none	1204	273.52	24	24	0	8	8	32	iTRAQ 8plex (K N-term); iTRAQ 8plex (Y)	47177	conserved hypothetical protein [Halobacterium salinarum NRC-1]
208	AAG19949.1	DAC78678.1	WP_010903247.1	none	1608	225.76	53	53	0	8	8	32	iTRAQ 8plex (K N-term); Deamidation (NQ)	19507	50S ribosomal protein L5P [Halobacterium salinarum NRC-1]
209	AAG19992.1	DAC78724.1	WP_010903290.1	Q9HP78.1	2521	142.39	28	28	0	5	5	32	iTRAQ 8plex (K N-term); Deamidation (NQ)	14305	translation initiation factor eIF-5A [Halobacterium salinarum NRC-1]
21	none	DAC78572.1	WP_012289354.1	none	58	421.94	37	37	0	37	37	109	Carbamidomethylation; iTRAQ 8plex (K N-term); Oxidation (M); Deamidation (NQ); iTRAQ 8plex (Y)	140672	TPA_inf: ATP-dependent cobaltochelatase subunit CobN [Halobacterium salinarum NRC-1]
210	AAG19266.1	DAC77970.1	WP_010902562.1	none	206	273.34	26	26	0	16	16	31	iTRAQ 8plex (K N-term)	82077	Htr4 transducer [Halobacterium salinarum NRC-1]
211	AAG20175.1	DAC78917.1	WP_010903476.1	Q9HNP5.1	494	245.17	28	28	0	12	12	31	Carbamidomethylation; iTRAQ 8plex (K N-term); iTRAQ 8plex (Y)	46831	histidyl-tRNA synthetase [Halobacterium salinarum NRC-1]
212	AAG20299.1	DAC79048.1	WP_010903601.1	none	856	236.95	72	72	0	9	9	31	iTRAQ 8plex (K N-term); Deamidation (NQ); iTRAQ 8plex (Y)	15411	hypothetical protein VNG_2163H [Halobacterium salinarum NRC-1]
213	AAG19132.1	DAC77837.1	WP_010902428.1	none	385	258.34	43	43	0	13	13	31	iTRAQ 8plex (K N-term); Deamidation (NQ); iTRAQ 8plex (Y)	40192	aspartate aminotransferase [Halobacterium salinarum NRC-1]
214	AAG18884.1	DAC77576.1	WP_010902178.1	Q9HSC3.1	411	205.75	18	18	0	11	11	31	iTRAQ 8plex (K N-term); Deamidation (NQ)	76017	lipoate protein ligase [Halobacterium salinarum NRC-1]
215	AAG19328.1	DAC78033.1	WP_049928262.1	none	415	229.06	23	23	0	14	14	31	Carbamidomethylation; iTRAQ 8plex (K N-term); Deamidation (NQ)	67585	DNA gyrase subunit B [Halobacterium salinarum NRC-1]
216	AAG19652.1	DAC78370.1	WP_010902948.1	none	666	273.17	43	43	0	10	10	31	Carbamidomethylation; iTRAQ 8plex (K N-term); Deamidation (NQ)	33632	succinate dehydrogenase subunit B [Halobacterium salinarum NRC-1]
217	AAG20282.1	DAC79030.1	WP_010903584.1	Q9HND8.1	823	254.41	16	16	0	9	9	31	iTRAQ 8plex (K N-term); iTRAQ 8plex (Y)	77176	H+-transporting ATP synthase subunit I [Halobacterium salinarum NRC-1]
218	AAG19520.1	DAC78234.1	WP_010902815.1	Q9HQJ4.1	935	260.91	42	42	0	9	9	31	iTRAQ 8plex (K N-term); Deamidation (NQ); iTRAQ 8plex (Y)	27377	DNA-directed RNA polymerase II [Halobacterium salinarum NRC-1]
219	AAG19440.1	DAC78152.1	WP_010902735.1	none	3680	166.45	23	23	0	2	2	31	iTRAQ 8plex (K N-term); Deamidation (NQ); iTRAQ 8plex (Y)	18993	conserved hypothetical protein [Halobacterium salinarum NRC-1]
22	AAG20013.1	DAC78745.1	WP_010903311.1	Q9HP57.1	483	319.99	52	52	0	14	14	109	Carbamidomethylation; iTRAQ 8plex (K N-term); Oxidation (M); Deamidation (NQ)	32740	conserved hypothetical protein [Halobacterium salinarum NRC-1]
220	AAG19174.1	DAC77879.1	WP_010902470.1	none	899	261.13	43	43	0	9	9	31	iTRAQ 8plex (K N-term); Deamidation (NQ); iTRAQ 8plex (Y)	30687	3-hydroxyacyl-CoA dehydrogenase [Halobacterium salinarum NRC-1]
221	AAG19396.1	DAC78103.1	WP_010902693.1	none	1121	246.52	55	55	0	7	7	31	Carbamidomethylation; iTRAQ 8plex (K N-term); Oxidation (M); Deamidation (NQ)	19249	chemotaxis protein [Halobacterium salinarum NRC-1]
222	AAG19108.1	DAC77812.1	WP_010902404.1	none	1739	140.61	41	41	0	6	6	30	iTRAQ 8plex (K N-term); Deamidation (NQ)	13660	hypothetical protein VNG_0597H [Halobacterium salinarum NRC-1]
223	AAG18850.1	DAC77538.1	WP_010902144.1	Q9HSF7.1	247	270.09	56	56	0	15	15	30	Carbamidomethylation; iTRAQ 8plex (K N-term); Deamidation (NQ)	36630	transcription initiation factor IIB [Halobacterium salinarum NRC-1]
224	AAG19943.1	DAC78672.1	WP_010903241.1	none	1679	147.82	77	77	0	6	6	30	iTRAQ 8plex (K N-term); Oxidation (M); Deamidation (NQ); iTRAQ 8plex (Y)	7884	50S ribosomal protein L29P [Halobacterium salinarum NRC-1]
225	AAG19574.1	DAC78290.1	WP_010902870.1	Q9HQE1.1	482	212.54	33	33	0	12	12	30	Carbamidomethylation; iTRAQ 8plex (K N-term); Deamidation (NQ); iTRAQ 8plex (Y)	45332	glutamate dehydrogenase [Halobacterium salinarum NRC-1]
226	AAG20454.1	DAC79211.1	WP_010903756.1	none	283	246.49	36	36	0	15	15	30	iTRAQ 8plex (K N-term); Deamidation (NQ); iTRAQ 8plex (Y)	63208	glycine-tRNA synthetase [Halobacterium salinarum NRC-1]
227	AAG19819.1	DAC78544.1	WP_010903116.1	none	679	276.76	23	23	0	11	11	30	iTRAQ 8plex (K N-term); Deamidation (NQ); iTRAQ 8plex (Y)	65806	biotin carboxylase [Halobacterium salinarum NRC-1]
228	AAG18792.1	DAC77479.1	WP_010902087.1	Q9HSL2.1	1276	191.71	34	34	0	8	8	30	iTRAQ 8plex (K N-term); Deamidation (NQ); iTRAQ 8plex (Y)	22688	50S ribosomal protein L15E [Halobacterium salinarum NRC-1]
229	AAG19629.1	DAC78347.1	WP_010902925.1	none	1323	196.35	32	32	0	7	7	30	iTRAQ 8plex (K N-term); Oxidation (M); Deamidation (NQ)	26746	conserved hypothetical protein [Halobacterium salinarum NRC-1]
23	none	DAC78163.1	WP_012289270.1	none	1522	265	69	69	0	6	6	104	Carbamidomethylation; iTRAQ 8plex (K N-term); iTRAQ 8plex (Y)	14247	TPA_inf: OsmC domain protein [Halobacterium salinarum NRC-1]
230	AAG19837.1	DAC78564.1	WP_010903135.1	none	2173	185.22	21	21	0	4	4	30	Carbamidomethylation; iTRAQ 8plex (K N-term); Deamidation (NQ)	29666	cobalamin biosynthesis [Halobacterium salinarum NRC-1]
231	AAG20681.1	DAC79449.1	WP_010903985.1	none	1971	198.83	62	62	0	5	5	30	Carbamidomethylation; iTRAQ 8plex (K N-term); Deamidation (NQ)	11466	30S ribosomal protein S10P [Halobacterium salinarum NRC-1]
232	AAG20206.1	DAC78952.1	WP_010903507.1	Q9HNL4.1	2400	198.59	55	55	0	7	7	30	iTRAQ 8plex (K N-term); Oxidation (M); Deamidation (NQ)	11496	30S ribosomal protein S24E [Halobacterium salinarum NRC-1]
233	AAG19564.1	DAC78280.1	WP_010902860.1	none	2884	145.78	24	24	0	4	4	30	iTRAQ 8plex (K N-term); Deamidation (NQ); iTRAQ 8plex (Y)	22385	superoxide dismutase [Halobacterium salinarum NRC-1]
234	none	DAC78992.1	WP_010903546.1	none	928	229	26	26	0	8	8	29	iTRAQ 8plex (K N-term); Oxidation (M); Deamidation (NQ)	43508	TPA_inf: threonine ammonia-lyase [Halobacterium salinarum NRC-1]
235	AAG19170.1	DAC77875.1	WP_010902466.1	none	1351	229.9	23	23	0	7	7	29	Carbamidomethylation; iTRAQ 8plex (K N-term); Deamidation (NQ)	40543	3-ketoacyl-CoA thiolase [Halobacterium salinarum NRC-1]
236	AAG19339.1	DAC78045.1	WP_010902636.1	none	459	280.64	40	40	0	12	12	29	iTRAQ 8plex (K N-term); Deamidation (NQ)	47658	phosphomannomutase [Halobacterium salinarum NRC-1]
237	AAG18966.1	DAC77661.1	WP_012289153.1	none	618	224.84	24	24	0	11	11	29	iTRAQ 8plex (K N-term); Deamidation (NQ); iTRAQ 8plex (Y)	53200	adenylosuccinate lyase [Halobacterium salinarum NRC-1]
238	AAG19245.1	DAC77950.1	WP_010902541.1	none	734	303.25	39	39	0	10	10	29	Carbamidomethylation; iTRAQ 8plex (K N-term); Deamidation (NQ); iTRAQ 8plex (Y)	40880	acyl-CoA dehydrogenase [Halobacterium salinarum NRC-1]
239	AAG19232.1	DAC77936.1	WP_010902528.1	none	872	240.09	51	51	0	9	9	29	Carbamidomethylation; iTRAQ 8plex (K N-term); Oxidation (M); Deamidation (NQ)	23898	conserved hypothetical protein [Halobacterium salinarum NRC-1]
24	AAG19936.1	DAC78665.1	WP_010903234.1	Q9HPD4.3	188	336.88	56	56	0	18	18	103	iTRAQ 8plex (K N-term); Oxidation (M); Deamidation (NQ); iTRAQ 8plex (Y)	36569	50S ribosomal protein L13P [Halobacterium salinarum NRC-1]
240	AAG20233.1	DAC78980.1	WP_010903535.1	none	1258	286.19	37	37	0	8	8	29	iTRAQ 8plex (K N-term); Deamidation (NQ); iTRAQ 8plex (Y)	33699	possible phosphate binding protein [Halobacterium salinarum NRC-1]
241	AAG20592.1	DAC79356.1	WP_010903894.1	Q9HMH9.1	740	234.08	30	30	0	10	10	29	iTRAQ 8plex (K N-term); Deamidation (NQ)	44817	dihydroorotase [Halobacterium salinarum NRC-1]
242	AAG20365.1	DAC79116.1	WP_010903666.1	Q9HN56.1	1106	246.68	47	47	0	10	10	29	Carbamidomethylation; iTRAQ 8plex (K N-term)	20307	transcription initiation factor IID [Halobacterium salinarum NRC-1]
243	AAG19517.1	DAC78231.1	WP_010902812.1	Q9V2W4.1	2453	192.4	30	30	0	4	4	29	iTRAQ 8plex (K N-term); Deamidation (NQ)	18917	30S ribosomal protein S13P [Halobacterium salinarum NRC-1]
244	AAG19063.1	DAC77763.1	WP_010902359.1	none	1881	250.78	31	31	0	5	5	29	iTRAQ 8plex (K N-term); Deamidation (NQ); iTRAQ 8plex (Y)	33070	immunogenic protein [Halobacterium salinarum NRC-1]
245	AAG19948.1	DAC78677.1	WP_010903246.1	Q9HPC2.1	2540	190.09	21	21	0	5	5	29	iTRAQ 8plex (K N-term)	25023	30S ribosomal protein S4E [Halobacterium salinarum NRC-1]
246	AAG19393.1	DAC78100.1	WP_010902690.1	none	314	360.23	31	31	0	15	15	28	Carbamidomethylation; iTRAQ 8plex (K N-term); Deamidation (NQ)	71882	chemotaxis protein [Halobacterium salinarum NRC-1]
247	AAG20448.1	DAC79205.1	WP_010903750.1	none	505	232.95	29	29	0	12	12	28	Carbamidomethylation; iTRAQ 8plex (K N-term); iTRAQ 8plex (Y)	49641	oligopeptide ABC transporter ATP-binding [Halobacterium salinarum NRC-1]
248	AAG18958.1	DAC77653.1	WP_010902253.1	none	573	257.84	41	41	0	11	11	28	Carbamidomethylation; iTRAQ 8plex (K N-term); Deamidation (NQ)	36151	conserved hypothetical protein [Halobacterium salinarum NRC-1]
249	none	DAC79227.1	WP_010903772.1	none	588	253.23	31	31	0	10	10	28	Carbamidomethylation; iTRAQ 8plex (K N-term)	41430	TPA_inf: aspartate kinase [Halobacterium salinarum NRC-1]
25	AAG20378.1	DAC79129.1	WP_010903679.1	Q9HN43.1	27	361.55	56	56	0	24	24	101	Carbamidomethylation; iTRAQ 8plex (K N-term); Oxidation (M); Deamidation (NQ); iTRAQ 8plex (Y)	54179	conserved hypothetical protein [Halobacterium salinarum NRC-1]
250	AAG19322.1	DAC78027.1	WP_012289244.1	Q9HR36.2	1905	243.12	30	30	0	6	6	28	iTRAQ 8plex (K N-term); Oxidation (M); Deamidation (NQ)	27016	proteasome subunit alpha [Halobacterium salinarum NRC-1]
251	none	DAC78468.1	WP_012289328.1	none	886	279.99	43	43	0	10	10	28	iTRAQ 8plex (K N-term); Deamidation (NQ)	34012	TPA_inf: probable D-2-hydroxyacid dehydrogenase [Halobacterium salinarum NRC-1]
252	AAG19513.1	DAC78227.1	WP_010902808.1	none	726	258.66	45	45	0	12	12	28	Carbamidomethylation; iTRAQ 8plex (K N-term); Deamidation (NQ)	34627	putative 2-ketoglutarate ferredoxin oxidoreductase (beta) [Halobacterium salinarum NRC-1]
253	AAG20646.1	DAC79411.1	WP_010903948.1	none	1242	288.16	51	51	0	7	7	28	iTRAQ 8plex (K N-term); Deamidation (NQ); iTRAQ 8plex (Y)	23009	conserved hypothetical protein [Halobacterium salinarum NRC-1]
254	AAG20257.1	DAC79005.1	WP_010903559.1	none	1496	226.14	36	36	0	6	6	28	iTRAQ 8plex (K N-term); Deamidation (NQ)	25401	conserved hypothetical protein [Halobacterium salinarum NRC-1]
255	AAG19912.1	DAC78640.1	WP_010903209.1	none	1998	197.48	43	43	0	6	6	28	iTRAQ 8plex (K N-term); Deamidation (NQ)	15278	conserved hypothetical protein [Halobacterium salinarum NRC-1]
256	AAG20677.1	DAC79444.1	WP_010903980.1	none	2427	190.94	42	42	0	4	4	28	iTRAQ 8plex (K N-term); Deamidation (NQ)	12865	conserved hypothetical protein [Halobacterium salinarum NRC-1]
257	AAG19980.1	DAC78710.1	WP_010903278.1	none	1224	200.99	64	64	0	8	8	28	iTRAQ 8plex (K N-term); Deamidation (NQ)	15586	conserved hypothetical protein [Halobacterium salinarum NRC-1]
258	AAG18724.1	DAC77409.1	WP_010902019.1	none	1314	211.07	30	30	0	7	7	28	Carbamidomethylation; iTRAQ 8plex (K N-term); Deamidation (NQ); iTRAQ 8plex (Y)	32890	conserved hypothetical protein [Halobacterium salinarum NRC-1]
259	AAG19875.1	DAC78602.1	WP_010903173.1	none	1601	191.11	43	43	0	6	6	28	iTRAQ 8plex (K N-term); Deamidation (NQ)	21466	conserved hypothetical protein [Halobacterium salinarum NRC-1]
26	AAG19937.1	DAC78666.1	WP_010903235.1	Q9HPD3.1	259	352.47	78	78	0	16	16	101	iTRAQ 8plex (K N-term); Oxidation (M); Deamidation (NQ); iTRAQ 8plex (Y)	26658	50S ribosomal protein L4E [Halobacterium salinarum NRC-1]
260	AAG20414.1	DAC79167.1	WP_010903716.1	none	280	283.13	27	27	0	15	15	27	iTRAQ 8plex (K N-term); Deamidation (NQ); iTRAQ 8plex (Y)	72577	acylaminoacyl-peptidase [Halobacterium salinarum NRC-1]
261	AAG20337.1	DAC79088.1	WP_010903638.1	none	182	295.24	58	58	0	16	16	27	iTRAQ 8plex (K N-term); iTRAQ 8plex (Y)	41553	hypothetical protein VNG_2207H [Halobacterium salinarum NRC-1]
262	AAG20449.1	DAC79206.1	WP_010903751.1	none	805	241.43	37	37	0	10	10	27	Carbamidomethylation; iTRAQ 8plex (K N-term); Deamidation (NQ)	39556	oligopeptide ABC transporter [Halobacterium salinarum NRC-1]
263	AAG20129.1	DAC78868.1	WP_010903429.1	none	1542	232	98	98	0	6	6	27	iTRAQ 8plex (K N-term); Oxidation (M); Deamidation (NQ); iTRAQ 8plex (Y)	9384	conserved hypothetical protein [Halobacterium salinarum NRC-1]
264	AAG20273.1	DAC79021.1	WP_010903575.1	Q9HNE7.1	926	186.29	37	37	0	9	9	27	iTRAQ 8plex (K N-term); Deamidation (NQ)	25209	H+-transporting ATP synthase subunit D [Halobacterium salinarum NRC-1]
265	AAG20091.1	DAC78828.1	WP_012289398.1	none	1818	260.66	50	50	0	6	6	27	iTRAQ 8plex (K N-term); Deamidation (NQ)	16166	conserved hypothetical protein [Halobacterium salinarum NRC-1]
266	AAG20211.1	DAC78957.1	WP_010903512.1	Q9HNK9.1	888	168.6	31	31	0	9	9	27	Carbamidomethylation; iTRAQ 8plex (K N-term); Deamidation (NQ)	43781	translation initiation factor eIF-2 subunit gamma [Halobacterium salinarum NRC-1]
267	AAG19104.1	DAC77807.1	WP_012289187.1	none	934	219.22	34	34	0	8	8	27	Carbamidomethylation; iTRAQ 8plex (K N-term); Deamidation (NQ)	35853	diphosphomevalonate decarboxylase [Halobacterium salinarum NRC-1]
268	AAG20249.1	DAC78997.1	WP_010903551.1	none	584	243.18	42	42	0	11	11	27	Carbamidomethylation; iTRAQ 8plex (K N-term); Deamidation (NQ); iTRAQ 8plex (Y)	33826	succinate dehydrogenase subunit [Halobacterium salinarum NRC-1]
269	AAG18979.1	DAC77674.1	WP_010902274.1	none	1221	227.9	63	63	0	7	7	27	iTRAQ 8plex (K N-term); Deamidation (NQ); iTRAQ 8plex (Y)	16354	diadenosine tetraphosphate pyrophosphohydrolase [Halobacterium salinarum NRC-1]
27	AAG19224.1	DAC77928.1	WP_010902520.1	none	34	372.73	48	48	0	31	31	98	Carbamidomethylation; iTRAQ 8plex (K N-term); Oxidation (M); Deamidation (NQ); iTRAQ 8plex (Y)	78726	protein kinase [Halobacterium salinarum NRC-1]
270	AAG20945.1	DAC79910.1	WP_010904158.1	Q9HHN1.1	2446	209	13	13	0	4	4	27	iTRAQ 8plex (K N-term); Deamidation (NQ); iTRAQ 8plex (Y)	50523	Na+/H+ antiporter (plasmid) [Halobacterium salinarum NRC-1]
271	AAG20878.1	DAC79842.1	WP_010904091.1	none	1233	189.91	39	39	0	7	7	27	iTRAQ 8plex (K N-term)	22814	TRK potassium uptake system protein (plasmid) [Halobacterium salinarum NRC-1]
272	AAG19501.1	DAC78215.1	WP_010902796.1	none	2394	212.98	44	44	0	4	4	27	Carbamidomethylation; iTRAQ 8plex (K N-term); Deamidation (NQ)	17039	50S ribosomal protein L11P [Halobacterium salinarum NRC-1]
273	AAG20038.1	DAC78772.1	WP_010903337.1	Q9HP32.1	686	228.53	22	22	0	10	10	26	iTRAQ 8plex (K N-term); Deamidation (NQ)	61109	CTP synthase [Halobacterium salinarum NRC-1]
274	AAG19338.1	DAC78044.1	WP_010902635.1	none	788	252.43	42	42	0	9	9	26	iTRAQ 8plex (K N-term); Deamidation (NQ); iTRAQ 8plex (Y)	36439	conserved hypothetical protein [Halobacterium salinarum NRC-1]
275	none	DAC78138.1	WP_010902721.1	Q9HQT7.2	1362	166.96	23	23	0	7	7	26	iTRAQ 8plex (K N-term); iTRAQ 8plex (Y)	27498	TPA_inf: GTP cyclohydrolase 3 [Halobacterium salinarum NRC-1]
276	AAG19834.1	DAC78561.1	WP_010903132.1	none	532	279.51	61	61	0	11	11	26	iTRAQ 8plex (K N-term); Oxidation (M)	25059	cobalamin biosynthesis [Halobacterium salinarum NRC-1]
277	AAG20536.1	DAC79295.1	WP_010903838.1	Q9HMN5.1	609	220.04	25	25	0	10	10	26	iTRAQ 8plex (K N-term); Deamidation (NQ)	50149	signal recognition particle [Halobacterium salinarum NRC-1]
278	AAG20288.1	DAC79037.1	WP_010903590.1	none	1625	287.95	28	28	0	6	6	26	iTRAQ 8plex (K N-term); Oxidation (M); Deamidation (NQ); iTRAQ 8plex (Y)	33466	electron transfer flavoprotein subunit alpha [Halobacterium salinarum NRC-1]
279	AAG18739.1	DAC77425.1	WP_010902034.1	none	1503	247.46	33	33	0	6	6	26	iTRAQ 8plex (K N-term); Deamidation (NQ); iTRAQ 8plex (Y)	27772	oxidoreductase [Halobacterium salinarum NRC-1]
28	none	DAC78245.1	WP_010902826.1	Q9HQI4.2	16	339.99	55	55	0	22	22	96	Carbamidomethylation; iTRAQ 8plex (K N-term); Oxidation (M); Deamidation (NQ); iTRAQ 8plex (Y)	49826	TPA_inf: ribonuclease J [Halobacterium salinarum NRC-1]
280	AAG20524.1	DAC79283.1	WP_010903826.1	Q9HMP7.1	1884	232.38	46	46	0	5	5	26	Carbamidomethylation; iTRAQ 8plex (K N-term); Oxidation (M); Deamidation (NQ); iTRAQ 8plex (Y)	20100	starvation induced DNA binding protein [Halobacterium salinarum NRC-1]
281	none	DAC79362.1	WP_010903900.1	none	904	206.72	26	26	0	9	9	26	Carbamidomethylation; iTRAQ 8plex (K N-term)	40155	TPA_inf: nicotinate phosphoribosyltransferase [Halobacterium salinarum NRC-1]
282	AAG18886.1	DAC77578.1	WP_010902180.1	Q9HSC1.1	1494	249.67	42	42	0	8	8	26	iTRAQ 8plex (K N-term); Deamidation (NQ)	26053	indole-3-glycerol-phosphate synthase [Halobacterium salinarum NRC-1]
283	AAG19527.1	DAC78241.1	WP_010902822.1	none	2152	217.02	22	22	0	5	5	25	iTRAQ 8plex (K N-term); Deamidation (NQ); iTRAQ 8plex (Y)	27208	30S ribosomal protein S2P [Halobacterium salinarum NRC-1]
284	AAG19526.1	DAC78240.1	WP_010902821.1	Q9HQI9.1	400	257.14	37	37	0	11	11	25	Carbamidomethylation; iTRAQ 8plex (K N-term); Deamidation (NQ)	41451	phosphopyruvate hydratase [Halobacterium salinarum NRC-1]
285	AAG20680.1	DAC79448.1	WP_010903984.1	none	648	238.27	28	28	0	11	11	25	iTRAQ 8plex (K N-term); Deamidation (NQ)	48953	ribonuclease II family protein [Halobacterium salinarum NRC-1]
286	AAG19331.1	DAC78036.1	WP_010902627.1	none	799	305.76	39	39	0	10	10	25	iTRAQ 8plex (K N-term); Deamidation (NQ)	41697	NADH dehydrogenase [Halobacterium salinarum NRC-1]
287	AAG20457.1	DAC79214.1	WP_010903759.1	none	802	228.27	16	16	0	9	9	25	iTRAQ 8plex (K N-term); Deamidation (NQ)	73182	oligopeptide binding protein [Halobacterium salinarum NRC-1]
288	AAG18858.1	DAC77546.1	WP_010902152.1	none	772	222.48	33	33	0	10	10	25	iTRAQ 8plex (K N-term); Deamidation (NQ)	37445	cell division protein [Halobacterium salinarum NRC-1]
289	AAG19626.1	DAC78344.1	WP_012289301.1	none	502	289.65	37	37	0	11	11	25	Carbamidomethylation; iTRAQ 8plex (K N-term); Deamidation (NQ)	47080	conserved hypothetical protein [Halobacterium salinarum NRC-1]
29	AAG19915.1	DAC78643.1	WP_010903212.1	none	293	305.26	50	50	0	16	16	94	iTRAQ 8plex (K N-term); Oxidation (M); Deamidation (NQ); iTRAQ 8plex (Y)	42164	conserved hypothetical protein [Halobacterium salinarum NRC-1]
290	AAG20059.1	DAC78794.1	WP_010903358.1	none	689	272.11	41	41	0	10	10	25	iTRAQ 8plex (K N-term)	33632	translation initiation factor eIF-2B subunit alpha [Halobacterium salinarum NRC-1]
291	AAG20543.1	DAC79303.1	WP_010903845.1	none	882	219	43	43	0	10	10	25	iTRAQ 8plex (K N-term); Deamidation (NQ)	29423	conserved hypothetical protein [Halobacterium salinarum NRC-1]
292	AAG19273.1	DAC77977.1	WP_012289230.1	none	628	265.88	34	34	0	10	10	25	Carbamidomethylation; iTRAQ 8plex (K N-term); Deamidation (NQ)	40144	quinone oxidoreductase [Halobacterium salinarum NRC-1]
293	AAG19167.1	DAC77872.1	WP_010902463.1	none	753	224.58	37	37	0	9	9	25	iTRAQ 8plex (K N-term); Deamidation (NQ)	34625	conserved hypothetical protein [Halobacterium salinarum NRC-1]
294	AAG19950.1	DAC78679.1	WP_010903248.1	Q9HPC0.1	2972	131.34	60	60	0	3	3	25	Carbamidomethylation; iTRAQ 8plex (K N-term); iTRAQ 8plex (Y)	6078	30S ribosomal protein S14P [Halobacterium salinarum NRC-1]
295	AAG20168.1	DAC78910.1	WP_010903469.1	Q9HNQ2.1	706	262.04	24	24	0	10	10	25	iTRAQ 8plex (K N-term); Deamidation (NQ)	64430	bacterial-like IF2 [Halobacterium salinarum NRC-1]
296	AAG19540.1	DAC78254.1	WP_010902835.1	none	1900	202.44	42	42	0	5	5	25	iTRAQ 8plex (K N-term); Oxidation (M); Deamidation (NQ); iTRAQ 8plex (Y)	18065	nucleoside diphosphate kinase [Halobacterium salinarum NRC-1]
297	AAG20239.1	DAC78987.1	WP_010903541.1	none	1940	164.71	36	36	0	5	5	25	iTRAQ 8plex (K N-term); Deamidation (NQ)	16715	transcription regulator [Halobacterium salinarum NRC-1]
298	AAG20576.1	DAC79340.1	WP_010903878.1	Q9HMJ5.1	2899	146.43	47	47	0	3	3	25	iTRAQ 8plex (K N-term); Deamidation (NQ); iTRAQ 8plex (Y)	13743	30S ribosomal protein S6E [Halobacterium salinarum NRC-1]
299	AAG20222.1	DAC78968.1	WP_010903523.1	Q9HNJ8.2	392	209.67	25	25	0	12	12	24	iTRAQ 8plex (K N-term); Deamidation (NQ)	53661	serine-tRNA synthetase [Halobacterium salinarum NRC-1]
3	AAG20947.1	DAC79912.1	WP_010904160.1	none	436	429.96	71	71	0	16	16	379	Carbamidomethylation; iTRAQ 8plex (K N-term); Deamidation (NQ); iTRAQ 8plex (Y)	32535	carbamate kinase (plasmid) [Halobacterium salinarum NRC-1]
30	AAG20931.1	DAC79896.1	WP_010904144.1	none	53	405.52	40	40	0	22	22	93	iTRAQ 8plex (K N-term); Oxidation (M); Deamidation (NQ); iTRAQ 8plex (Y)	80477	peroxidase / catalase (plasmid) [Halobacterium salinarum NRC-1]
300	AAG19329.1	DAC78034.1	WP_010902625.1	none	541	220.53	15	15	0	10	10	24	iTRAQ 8plex (K N-term); Deamidation (NQ)	90223	DNA gyrase subunit A [Halobacterium salinarum NRC-1]
301	AAG20297.1	DAC79046.1	WP_012289447.1	none	779	210.19	23	23	0	9	9	24	Carbamidomethylation; iTRAQ 8plex (K N-term); Deamidation (NQ)	51123	conserved hypothetical protein [Halobacterium salinarum NRC-1]
302	AAG19867.1	DAC78594.1	WP_010903165.1	Q9HPK0.1	966	235.49	26	26	0	8	8	24	iTRAQ 8plex (K N-term); Deamidation (NQ)	50487	glycine dehydrogenase subunit 2 [Halobacterium salinarum NRC-1]
303	AAG19940.1	DAC78669.1	WP_010903238.1	none	1570	249.46	59	59	0	6	6	25	iTRAQ 8plex (K N-term); Oxidation (M); Deamidation (NQ); iTRAQ 8plex (Y)	15918	30S ribosomal protein S19P [Halobacterium salinarum NRC-1]
304	AAG20094.1	DAC78831.1	WP_010903394.1	Q9HNX6.1	1477	216.72	26	26	0	6	6	24	Carbamidomethylation; iTRAQ 8plex (K N-term); Deamidation (NQ)	34439	conserved hypothetical protein [Halobacterium salinarum NRC-1]
305	AAG19752.1	DAC78473.1	WP_010903049.1	Q9HPW5.1	954	265.26	24	24	0	8	8	24	iTRAQ 8plex (K N-term); Deamidation (NQ)	44457	histidinol dehydrogenase [Halobacterium salinarum NRC-1]
306	AAG19381.1	DAC78088.1	WP_010902678.1	none	1044	276.67	18	18	0	8	8	24	iTRAQ 8plex (K N-term); Deamidation (NQ)	67349	Htr15 transducer [Halobacterium salinarum NRC-1]
307	AAG19321.1	DAC78026.1	WP_010902617.1	Q9HR37.1	2756	168.24	38	38	0	3	3	24	iTRAQ 8plex (K N-term); Deamidation (NQ)	12619	conserved hypothetical protein [Halobacterium salinarum NRC-1]
308	AAG20951.1	DAC79917.1	WP_010904164.1	Q9HHM7.1	337	232.12	25	25	0	14	14	23	iTRAQ 8plex (K N-term); Deamidation (NQ)	70887	Vng6320c (plasmid) [Halobacterium salinarum NRC-1]
309	AAG19485.1	DAC78198.1	WP_010902780.1	none	496	251.52	25	25	0	12	12	23	iTRAQ 8plex (K N-term); Deamidation (NQ); iTRAQ 8plex (Y)	67918	conserved hypothetical protein [Halobacterium salinarum NRC-1]
31	AAG18783.1	DAC77470.1	WP_010902078.1	none	386	363.06	63	63	0	15	15	92	iTRAQ 8plex (K N-term); Deamidation (NQ); iTRAQ 8plex (Y)	27343	proteasome subunit beta [Halobacterium salinarum NRC-1]
310	AAG19538.1	DAC78252.1	WP_010902833.1	none	2509	116.62	70	70	0	4	4	23	iTRAQ 8plex (K N-term); Deamidation (NQ)	4992	30S ribosomal protein S28E [Halobacterium salinarum NRC-1]
311	AAG19746.1	DAC78466.1	WP_010903043.1	Q9HPX1.1	2531	187.81	71	71	0	6	6	23	iTRAQ 8plex (K N-term)	6971	30S ribosomal protein S17E [Halobacterium salinarum NRC-1]
312	AAG20123.1	DAC78862.1	WP_012289411.1	Q9HNU7.2	815	256.03	44	44	0	10	10	23	Carbamidomethylation; iTRAQ 8plex (K N-term); Deamidation (NQ)	38090	phosphoribosylaminoimidazole-succinocarboxamide synthase [Halobacterium salinarum NRC-1]
313	AAG18853.1	DAC77541.1	WP_010902147.1	none	1638	188.46	53	53	0	8	8	23	iTRAQ 8plex (K N-term)	13255	hypothetical protein VNG_0258H [Halobacterium salinarum NRC-1]
314	AAG19227.1	DAC77931.1	WP_010902523.1	none	989	267.43	33	33	0	9	9	23	iTRAQ 8plex (K N-term)	33869	UDP-glucose 4-epimerase [Halobacterium salinarum NRC-1]
315	AAG18685.1	DAC77371.1	WP_010901982.1	none	999	215.57	25	25	0	8	6	23	Carbamidomethylation; iTRAQ 8plex (K N-term); Deamidation (NQ)	46166	UDP-glucose dehydrogenase [Halobacterium salinarum NRC-1]
316	AAG20359.1	DAC79110.1	WP_010903660.1	Q9HN62.1	1449	186.25	22	22	0	7	7	23	Carbamidomethylation; iTRAQ 8plex (K N-term); Deamidation (NQ)	36423	tyrosyl-tRNA synthetase [Halobacterium salinarum NRC-1]
317	AAG19547.1	DAC78261.1	WP_010902842.1	Q9HQG8.3	1908	228.78	74	74	0	5	5	23	iTRAQ 8plex (K N-term); Deamidation (NQ); iTRAQ 8plex (Y)	10588	50S ribosomal protein L21E [Halobacterium salinarum NRC-1]
318	AAG18838.1	DAC77525.1	WP_012289127.1	Q9HSG8.2	2377	196.82	57	57	0	4	4	23	Carbamidomethylation; iTRAQ 8plex (K N-term); Deamidation (NQ); iTRAQ 8plex (Y)	11009	conserved hypothetical protein [Halobacterium salinarum NRC-1]
319	AAG20022.1	DAC78755.1	WP_010903320.1	none	717	295.65	39	39	0	10	10	23	Carbamidomethylation; iTRAQ 8plex (K N-term); Deamidation (NQ); iTRAQ 8plex (Y)	45716	NADH oxidase [Halobacterium salinarum NRC-1]
32	none	DAC78851.1	WP_012289405.1	none	841	303.05	56	56	0	11	11	88	iTRAQ 8plex (K N-term); Oxidation (M); Deamidation (NQ); iTRAQ 8plex (Y)	24207	TPA_inf: TrkA domain protein [Halobacterium salinarum NRC-1]
320	AAG19546.1	DAC78260.1	WP_010902841.1	none	1115	181.81	61	61	0	7	7	23	iTRAQ 8plex (K N-term); Deamidation (NQ)	13648	conserved hypothetical protein [Halobacterium salinarum NRC-1]
321	AAG19516.1	DAC78230.1	WP_010902811.1	none	1200	257.12	30	30	0	7	7	23	iTRAQ 8plex (K N-term); Deamidation (NQ)	35936	Mrp protein homolog [Halobacterium salinarum NRC-1]
322	AAG18998.1	DAC77693.1	WP_010902293.1	none	1307	238.16	36	36	0	7	7	23	Carbamidomethylation; iTRAQ 8plex (K N-term); Deamidation (NQ)	36486	phosphate ABC transporter periplasmic phosphate-binding [Halobacterium salinarum NRC-1]
323	AAG20111.1	DAC78850.1	WP_010903411.1	none	3029	122.16	37	37	0	3	3	23	iTRAQ 8plex (K N-term); Deamidation (NQ)	8052	transcription regulator [Halobacterium salinarum NRC-1]
324	AAG19904.1	DAC78631.1	WP_010903202.1	Q9HPG3.1	1191	295.54	38	38	0	9	9	23	iTRAQ 8plex (K N-term); Deamidation (NQ)	33514	phosphoribosyl transferase [Halobacterium salinarum NRC-1]
325	AAG19391.1	DAC78098.1	WP_010902688.1	none	1195	224.11	32	32	0	7	7	23	Carbamidomethylation; iTRAQ 8plex (K N-term); Deamidation (NQ)	39797	hypothetical protein VNG_0969H [Halobacterium salinarum NRC-1]
326	AAG19428.1	DAC78140.1	WP_010902723.1	none	406	304.47	41	41	0	12	12	22	iTRAQ 8plex (K N-term); Deamidation (NQ)	45015	Htr13 transducer [Halobacterium salinarum NRC-1]
327	AAG19619.1	DAC78337.1	WP_010902915.1	Q9HQ97.1	1577	219.92	56	56	0	6	6	22	iTRAQ 8plex (K N-term); Oxidation (M); Deamidation (NQ)	14683	translation initiation factor eIF-2 subunit beta [Halobacterium salinarum NRC-1]
328	AAG18915.1	DAC77607.1	WP_010902210.1	Q9HS93.1	756	221.78	21	21	0	9	9	22	iTRAQ 8plex (K N-term)	54267	Glu-tRNA amidotransferase [Halobacterium salinarum NRC-1]
329	AAG20802.1	DAC79775.1	WP_010890491.1	none	1075	160.93	26	26	0	9	9	22	iTRAQ 8plex (K N-term); Deamidation (NQ)	36756	Vng6127h (plasmid) [Halobacterium salinarum NRC-1]
33	AAG18906.1	DAC77598.1	WP_010902200.1	none	55	436.22	41	41	0	24	24	87	Carbamidomethylation; iTRAQ 8plex (K N-term); Deamidation (NQ); iTRAQ 8plex (Y)	81174	phosphoenolpyruvate synthase [Halobacterium salinarum NRC-1]
330	AAG20260.1	DAC79008.1	WP_010903562.1	none	1850	229.03	24	24	0	6	6	22	iTRAQ 8plex (K N-term); Deamidation (NQ)	31006	proline dehydrogenase [Halobacterium salinarum NRC-1]
331	AAG20266.1	DAC79014.1	WP_012289437.1	Q9HNF4.2	1014	233.3	40	40	0	9	9	22	Carbamidomethylation; iTRAQ 8plex (K N-term)	26222	conserved hypothetical protein [Halobacterium salinarum NRC-1]
332	AAG20170.1	DAC78912.1	WP_010903471.1	Q9HNQ0.1	1888	231.24	57	57	0	5	5	22	iTRAQ 8plex (K N-term); iTRAQ 8plex (Y)	16364	hypothetical protein VNG_1999H [Halobacterium salinarum NRC-1]
333	AAG20539.1	DAC79298.1	WP_010903841.1	Q9HMN2.1	3018	190.14	26	26	0	3	3	22	iTRAQ 8plex (K N-term); Deamidation (NQ); iTRAQ 8plex (Y)	16704	conserved hypothetical protein [Halobacterium salinarum NRC-1]
334	AAG19836.1	DAC78563.1	WP_010903134.1	none	1213	324.28	39	39	0	9	9	22	iTRAQ 8plex (K N-term); Deamidation (NQ)	33942	cobalamin biosynthesis [Halobacterium salinarum NRC-1]
335	AAG19589.1	DAC78306.1	WP_010902885.1	none	1409	203.59	29	29	0	6	6	22	iTRAQ 8plex (K N-term); Deamidation (NQ)	26845	hypothetical protein VNG_1227H [Halobacterium salinarum NRC-1]
336	AAG18847.1	DAC77535.1	WP_010902141.1	none	1048	195.42	39	39	0	8	8	22	Carbamidomethylation; iTRAQ 8plex (K N-term); Deamidation (NQ)	26340	conserved hypothetical protein [Halobacterium salinarum NRC-1]
337	AAG20497.1	DAC79255.1	WP_012289501.1	none	1353	207.38	33	33	0	6	6	21	iTRAQ 8plex (K N-term); Deamidation (NQ)	24845	GTP-binding protein homolog [Halobacterium salinarum NRC-1]
338	AAG19803.1	DAC78527.1	WP_010903100.1	none	290	254.74	22	22	0	14	14	21	iTRAQ 8plex (K N-term); Deamidation (NQ)	78772	conserved hypothetical protein [Halobacterium salinarum NRC-1]
339	AAG19052.1	DAC77749.1	WP_010902348.1	none	1300	192	14	14	0	7	7	21	iTRAQ 8plex (K N-term)	52916	conserved hypothetical protein [Halobacterium salinarum NRC-1]
34	AAG19172.1	DAC77877.1	WP_012289209.1	none	116	329.78	55	55	0	18	18	85	Carbamidomethylation; iTRAQ 8plex (K N-term); Oxidation (M); Deamidation (NQ); iTRAQ 8plex (Y)	43067	acyl-CoA dehydrogenase [Halobacterium salinarum NRC-1]
340	AAG19272.1	DAC77976.1	WP_010902568.1	none	1375	241.86	47	47	0	7	7	21	Carbamidomethylation; iTRAQ 8plex (K N-term); Deamidation (NQ)	21206	conserved hypothetical protein [Halobacterium salinarum NRC-1]
341	AAG19883.1	DAC78610.1	WP_012289363.1	Q9HPI4.2	513	183.85	25	25	0	11	11	21	Carbamidomethylation; iTRAQ 8plex (K N-term); Deamidation (NQ)	54613	replication factor C large subunit [Halobacterium salinarum NRC-1]
342	AAG19848.1	DAC78575.1	WP_010903146.1	none	782	221.96	44	44	0	9	9	21	Carbamidomethylation; iTRAQ 8plex (K N-term); Deamidation (NQ); iTRAQ 8plex (Y)	27221	hypothetical protein VNG_1570H [Halobacterium salinarum NRC-1]
343	none	DAC79869.1	WP_012289629.1	none	828	226.24	39	39	0	10	10	21	iTRAQ 8plex (K N-term)	27056	TPA_inf: lipoate--protein ligase domain protein (plasmid) [Halobacterium salinarum NRC-1]
344	AAG19394.1	DAC78101.1	WP_010902691.1	none	1003	310.94	43	43	0	9	9	21	Carbamidomethylation; iTRAQ 8plex (K N-term); Deamidation (NQ)	36484	chemotaxis protein [Halobacterium salinarum NRC-1]
345	AAG20298.1	DAC79047.1	WP_010903600.1	none	1214	269.43	56	56	0	9	9	21	iTRAQ 8plex (K N-term); Deamidation (NQ); iTRAQ 8plex (Y)	21157	conserved hypothetical protein [Halobacterium salinarum NRC-1]
346	none	DAC79870.1	WP_012289630.1	none	1554	208.43	23	23	0	6	6	21	Carbamidomethylation; iTRAQ 8plex (K N-term); Deamidation (NQ)	35792	TPA_inf: amidohydrolase domain protein (plasmid) [Halobacterium salinarum NRC-1]
347	AAG19933.1	DAC78662.1	WP_010903231.1	Q9HPD7.1	1217	284.25	35	35	0	7	7	21	Carbamidomethylation; iTRAQ 8plex (K N-term); Deamidation (NQ); iTRAQ 8plex (Y)	32140	N5 N10-methenyltetrahydromethanopterin cyclohydrolase [Halobacterium salinarum NRC-1]
348	AAG19115.1	none	none	none	2263	226.75	25	25	0	4	4	21	Carbamidomethylation; iTRAQ 8plex (K N-term); Deamidation (NQ); iTRAQ 8plex (Y)	28787	cysteine synthase [Halobacterium salinarum NRC-1]
349	AAG20569.1	DAC79333.1	WP_010903871.1	Q9HMK2.1	552	256.81	52	52	0	11	11	21	iTRAQ 8plex (K N-term); Deamidation (NQ); iTRAQ 8plex (Y)	36942	dihydroorotate dehydrogenase [Halobacterium salinarum NRC-1]
35	AAG20277.1	DAC79025.1	WP_010903579.1	Q9HNE3.1	124	369.71	43	43	0	18	18	84	Carbamidomethylation; iTRAQ 8plex (K N-term); Oxidation (M); Deamidation (NQ); iTRAQ 8plex (Y)	61358	H+-transporting ATP synthase subunit A [Halobacterium salinarum NRC-1]
350	AAG18829.1	DAC77515.1	WP_010902122.1	none	848	214.02	38	38	0	9	9	21	iTRAQ 8plex (K N-term)	34025	methanol dehydrogenase regulatory protein [Halobacterium salinarum NRC-1]
351	AAG19068.1	DAC77769.1	WP_010902364.1	none	995	274.18	50	50	0	8	8	21	Carbamidomethylation; iTRAQ 8plex (K N-term); Deamidation (NQ); iTRAQ 8plex (Y)	26165	conserved hypothetical protein [Halobacterium salinarum NRC-1]
352	AAG20473.1	DAC79230.1	WP_010903775.1	none	1593	151.57	21	21	0	7	7	21	iTRAQ 8plex (K N-term); Deamidation (NQ); iTRAQ 8plex (Y)	31854	copper transport ATP-binding protein [Halobacterium salinarum NRC-1]
353	AAG20056.1	DAC78791.1	WP_010903355.1	none	1958	214.15	30	30	0	5	5	21	Carbamidomethylation; iTRAQ 8plex (K N-term); Deamidation (NQ)	26453	uridine phosphorylase [Halobacterium salinarum NRC-1]
354	AAG19414.1	DAC78124.1	WP_010902710.1	none	563	253.39	23	23	0	12	12	21	iTRAQ 8plex (K N-term); Deamidation (NQ)	72882	acetyl-CoA synthetase [Halobacterium salinarum NRC-1]
355	AAG20882.1	DAC79846.1	WP_010904095.1	none	1486	257.86	51	51	0	8	8	21	Carbamidomethylation; iTRAQ 8plex (K N-term); iTRAQ 8plex (Y)	23205	Vng6223c (plasmid) [Halobacterium salinarum NRC-1]
356	AAG20505.1	DAC79263.1	WP_010903807.1	none	1118	248.58	26	26	0	7	7	20	iTRAQ 8plex (K N-term); Deamidation (NQ)	40924	aspartate aminotransferase [Halobacterium salinarum NRC-1]
357	none	DAC77610.1	WP_010902213.1	none	288	309.36	24	24	0	14	14	20	Carbamidomethylation; iTRAQ 8plex (K N-term); Deamidation (NQ)	91329	TPA_inf: DNA topoisomerase 1 [Halobacterium salinarum NRC-1]
358	AAG20870.1	DAC79834.1	WP_010904083.1	none	1070	198.05	28	28	0	7	7	20	iTRAQ 8plex (K N-term); Deamidation (NQ)	31286	Vng6208c (plasmid) [Halobacterium salinarum NRC-1]
359	AAG19392.1	DAC78099.1	WP_010902689.1	none	1363	216.25	43	43	0	7	7	20	iTRAQ 8plex (K N-term); Deamidation (NQ)	20959	chemotaxis protein [Halobacterium salinarum NRC-1]
36	AAG20172.1	DAC78914.1	WP_012289415.1	none	196	343.71	36	36	0	18	18	84	Carbamidomethylation; iTRAQ 8plex (K N-term); Oxidation (M); Deamidation (NQ); iTRAQ 8plex (Y)	71414	oligopeptidase [Halobacterium salinarum NRC-1]
360	AAG19903.1	DAC78630.1	WP_010903201.1	Q9HPG4.1	1019	241.29	57	57	0	8	8	20	Carbamidomethylation; iTRAQ 8plex (K N-term)	21903	phosphoribosylanthranilate isomerase [Halobacterium salinarum NRC-1]
361	AAG20160.1	DAC78902.1	WP_010903461.1	none	1146	242.22	19	19	0	7	7	20	iTRAQ 8plex (K N-term); Deamidation (NQ)	53450	protein-export membrane protein [Halobacterium salinarum NRC-1]
362	none	DAC77651.1	WP_010902251.1	Q9HS52.2	470	241.97	29	29	0	11	11	20	Carbamidomethylation; iTRAQ 8plex (K N-term); Deamidation (NQ)	56123	TPA_inf: proline--tRNA ligase [Halobacterium salinarum NRC-1]
363	AAG20936.1	DAC79901.1	WP_010904149.1	none	905	257.95	29	29	0	10	10	20	iTRAQ 8plex (K N-term); Deamidation (NQ)	49305	alkaline phosphatase (plasmid) [Halobacterium salinarum NRC-1]
364	AAG20468.1	DAC79225.1	WP_010903770.1	none	1514	254.89	37	37	0	7	7	20	iTRAQ 8plex (K N-term); Deamidation (NQ)	24814	DNA repair protein [Halobacterium salinarum NRC-1]
365	AAG18940.1	DAC77634.1	WP_010902235.1	Q9HS68.1	1876	219.08	32	32	0	5	5	20	iTRAQ 8plex (K N-term); Deamidation (NQ)	26646	shikimate 5-dehydrogenase [Halobacterium salinarum NRC-1]
366	AAG19938.1	DAC78667.1	WP_010903236.1	none	2364	203.42	76	76	0	4	4	20	iTRAQ 8plex (K N-term); Deamidation (NQ); iTRAQ 8plex (Y)	9381	50S ribosomal protein L23P [Halobacterium salinarum NRC-1]
367	AAG20672.1	DAC79439.1	WP_010903975.1	none	980	275.52	26	26	0	8	8	19	iTRAQ 8plex (K N-term); Deamidation (NQ)	51378	UDP-N-acetylglucosamine 2-epimerase [Halobacterium salinarum NRC-1]
368	AAG20183.1	DAC78926.1	WP_010903484.1	Q9HNN7.1	379	244.68	27	27	0	13	13	19	iTRAQ 8plex (K N-term); Deamidation (NQ)	60875	lysyl-tRNA synthetase [Halobacterium salinarum NRC-1]
369	AAG20519.1	DAC79277.1	WP_010903821.1	Q9HMQ2.1	1388	176.16	15	15	0	6	6	19	Carbamidomethylation; iTRAQ 8plex (K N-term); Deamidation (NQ); iTRAQ 8plex (Y)	41994	argininosuccinate synthetase [Halobacterium salinarum NRC-1]
37	AAG20238.1	DAC78986.1	WP_010903540.1	Q9HNI2.1	159	313.21	45	45	0	20	20	83	Carbamidomethylation; iTRAQ 8plex (K N-term); Oxidation (M); Deamidation (NQ); iTRAQ 8plex (Y)	49757	glutamine synthetase [Halobacterium salinarum NRC-1]
370	AAG19585.1	DAC78302.1	WP_010902881.1	none	1406	220.23	35	35	0	6	6	19	Carbamidomethylation; iTRAQ 8plex (K N-term); Deamidation (NQ)	24005	conserved hypothetical protein [Halobacterium salinarum NRC-1]
371	AAG18928.1	DAC77621.1	WP_010902223.1	none	723	267.26	54	54	0	10	10	19	Carbamidomethylation; iTRAQ 8plex (K N-term)	28886	oxidoreductase [Halobacterium salinarum NRC-1]
372	none	DAC79445.1	WP_010903981.1	none	1247	227.17	43	43	0	7	7	19	iTRAQ 8plex (K N-term); Deamidation (NQ); iTRAQ 8plex (Y)	25423	TPA_inf: DUF1028 family protein [Halobacterium salinarum NRC-1]
373	AAG19665.1	DAC78383.1	WP_012289309.1	Q9HQ52.2	1978	196.11	22	22	0	5	5	19	Carbamidomethylation; iTRAQ 8plex (K N-term)	29492	conserved hypothetical protein [Halobacterium salinarum NRC-1]
374	AAG19945.1	DAC78674.1	WP_010903243.1	none	2447	251.23	58	58	0	4	4	19	Carbamidomethylation; iTRAQ 8plex (K N-term); Deamidation (NQ)	11973	30S ribosomal protein S17P [Halobacterium salinarum NRC-1]
375	AAG19997.1	DAC78729.1	WP_010903295.1	Q9HP73.1	2487	194.22	56	56	0	5	5	19	iTRAQ 8plex (K N-term); Deamidation (NQ); iTRAQ 8plex (Y)	10489	pterin-4a-carbinolamine dehydratase [Halobacterium salinarum NRC-1]
376	AAG18992.1	DAC77687.1	WP_010902287.1	Q9HS16.1	1007	253.99	59	59	0	8	8	19	Carbamidomethylation; iTRAQ 8plex (K N-term); Deamidation (NQ)	22162	aspartate carbamoyltransferase catalytic subunit [Halobacterium salinarum NRC-1]
377	AAG20556.1	DAC79317.1	WP_010903858.1	none	1171	219.94	24	24	0	7	7	19	iTRAQ 8plex (K N-term); iTRAQ 8plex (Y)	40411	phosphate ABC transporter binding [Halobacterium salinarum NRC-1]
378	none	DAC78853.1	WP_049892524.1	none	1304	191.66	26	26	0	7	7	19	iTRAQ 8plex (K N-term); Deamidation (NQ); iTRAQ 8plex (Y)	38347	TPA_inf: probable branched-chain amino acid dehydrogenaseE1 component alpha subunit [Halobacterium salinarum NRC-1]
379	AAG20898.1	DAC79863.1	WP_010904111.1	Q9HHS8.1	2020	157.21	57	57	0	5	5	19	iTRAQ 8plex (K N-term); iTRAQ 8plex (Y)	12017	GvpO protein cluster B (plasmid) [Halobacterium salinarum NRC-1]
38	AAG20601.1	DAC79365.1	WP_010903903.1	none	328	318.44	50	50	0	15	13	81	Carbamidomethylation; iTRAQ 8plex (K N-term); Oxidation (M); Deamidation (NQ); iTRAQ 8plex (Y)	39986	aminopeptidase homolog [Halobacterium salinarum NRC-1]
380	AAG20516.1	DAC79274.1	WP_010903818.1	Q9HMQ5.1	1596	159.3	67	67	0	6	6	19	iTRAQ 8plex (K N-term); Deamidation (NQ); iTRAQ 8plex (Y)	11017	conserved hypothetical protein [Halobacterium salinarum NRC-1]
381	AAG19371.1	DAC78077.1	WP_010902667.1	none	2411	168.65	36	36	0	4	4	19	iTRAQ 8plex (K N-term)	14138	chemotaxis protein [Halobacterium salinarum NRC-1]
382	AAG19989.1	DAC78721.1	WP_010903287.1	Q9HP81.2	523	261.57	17	17	0	11	11	18	iTRAQ 8plex (K N-term)	79042	Htr2 transducer [Halobacterium salinarum NRC-1]
383	AAG18799.1	DAC77486.1	WP_010902094.1	none	1967	166.62	15	15	0	6	3	18	Carbamidomethylation; iTRAQ 8plex (K N-term); Oxidation (M); Deamidation (NQ)	39717	aminopeptidase homolog [Halobacterium salinarum NRC-1]
384	AAG20510.1	DAC79268.1	WP_010903812.1	none	1080	211.45	47	47	0	7	7	18	iTRAQ 8plex (K N-term); Deamidation (NQ)	23796	phosphoserine phosphatase [Halobacterium salinarum NRC-1]
385	AAG20639.1	DAC79404.1	WP_010903941.1	Q9HMD2.1	1133	244.36	57	57	0	8	8	18	Carbamidomethylation; iTRAQ 8plex (K N-term); Deamidation (NQ)	21238	imidazoleglycerol-phosphate synthase [Halobacterium salinarum NRC-1]
386	none	DAC79591.1	WP_010890479.1	none	1655	171.7	74	74	0	7	2	18	iTRAQ 8plex (K N-term); Deamidation (NQ); iTRAQ 8plex (Y)	10942	TPA_inf: PadR family transcription regulator (plasmid) [Halobacterium salinarum NRC-1]
387	AAG18964.1	DAC77659.1	WP_010902259.1	Q9HS44.1	762	242.18	18	18	0	9	9	18	iTRAQ 8plex (K N-term); iTRAQ 8plex (Y)	85894	dihydropteroate synthase [Halobacterium salinarum NRC-1]
388	AAG20391.1	DAC79144.1	WP_010903692.1	none	1037	256.83	25	25	0	8	8	18	Carbamidomethylation; iTRAQ 8plex (K N-term); Deamidation (NQ)	47069	phosphoglucomutase/phospho-mannomutase [Halobacterium salinarum NRC-1]
389	AAG20032.1	DAC78766.1	WP_010903331.1	none	1051	222.27	32	32	0	8	8	18	Carbamidomethylation; iTRAQ 8plex (K N-term); Deamidation (NQ)	36719	alcohol dehydrogenase [Halobacterium salinarum NRC-1]
39	AAG19418.1	DAC78129.1	WP_012289261.1	Q9HQU4.2	120	349.92	51	51	0	19	19	81	Carbamidomethylation; iTRAQ 8plex (K N-term); Oxidation (M); Deamidation (NQ); iTRAQ 8plex (Y)	55943	inosine monophosphate dehydrogenase [Halobacterium salinarum NRC-1]
390	AAG19650.1	DAC78368.1	WP_010902946.1	none	1149	252.18	28	28	0	7	7	18	Carbamidomethylation; iTRAQ 8plex (K N-term); Deamidation (NQ); iTRAQ 8plex (Y)	44699	phosphoribosylglycinamide synthetase [Halobacterium salinarum NRC-1]
391	AAG19018.1	DAC77714.1	WP_010902314.1	none	1355	187.45	41	41	0	6	6	18	Carbamidomethylation; iTRAQ 8plex (K N-term); Deamidation (NQ)	21132	hypothetical protein VNG_0482H [Halobacterium salinarum NRC-1]
392	AAG20567.1	DAC79331.1	WP_010903869.1	Q9HMK4.1	1620	198.96	17	17	0	6	6	18	iTRAQ 8plex (K N-term); Oxidation (M); Deamidation (NQ); iTRAQ 8plex (Y)	54332	phenylalanyl-tRNA synthetase subunit alpha [Halobacterium salinarum NRC-1]
393	AAG19519.1	DAC78233.1	WP_010902814.1	Q9HQJ5.2	2065	168.65	50	50	0	6	6	18	iTRAQ 8plex (K N-term); Deamidation (NQ)	11232	30S ribosomal protein S11P [Halobacterium salinarum NRC-1]
394	AAG19149.1	DAC77854.1	WP_010902445.1	none	837	247.14	45	45	0	9	9	18	iTRAQ 8plex (K N-term)	29418	inosine-5'-monophosphate dehydrogenase [Halobacterium salinarum NRC-1]
395	AAG19505.1	DAC78219.1	WP_010902800.1	none	1641	209.34	35	35	0	6	6	18	iTRAQ 8plex (K N-term); Oxidation (M); iTRAQ 8plex (Y)	29186	glyoxalase [Halobacterium salinarum NRC-1]
396	AAG19747.1	DAC78467.1	WP_010903044.1	none	2217	146.89	13	13	0	4	4	18	iTRAQ 8plex (K N-term); Deamidation (NQ)	35854	aspartate-semialdehyde dehydrogenase [Halobacterium salinarum NRC-1]
397	AAG19076.1	DAC77778.1	WP_010902372.1	none	1590	263.11	48	48	0	6	6	18	iTRAQ 8plex (K N-term); Deamidation (NQ)	24279	hypothetical protein VNG_0557H [Halobacterium salinarum NRC-1]
398	AAG18981.1	DAC77676.1	WP_010902276.1	none	1627	191.89	83	83	0	6	6	18	iTRAQ 8plex (K N-term)	9533	hypothetical protein VNG_0435H [Halobacterium salinarum NRC-1]
399	AAG19168.1	DAC77873.1	WP_010902464.1	none	1961	186.82	20	20	0	5	5	18	iTRAQ 8plex (K N-term)	32428	conserved hypothetical protein [Halobacterium salinarum NRC-1]
4	AAG20948.1	DAC79913.1	WP_010904161.1	none	3	461.64	74	74	0	26	26	312	Carbamidomethylation; iTRAQ 8plex (K N-term); Oxidation (M); Deamidation (NQ); iTRAQ 8plex (Y)	54706	arginine deiminase (plasmid) [Halobacterium salinarum NRC-1]
40	AAG18899.1	DAC77591.1	WP_173362411.1	none	108	343.39	59	59	0	20	20	80	iTRAQ 8plex (K N-term); Oxidation (M); Deamidation (NQ)	42671	bifunctional short chain isoprenyl diphosphate synthase [Halobacterium salinarum NRC-1]
400	AAG19648.1	DAC78366.1	WP_010902944.1	none	2057	205.13	54	54	0	5	5	18	iTRAQ 8plex (K N-term); iTRAQ 8plex (Y)	12437	hypothetical protein VNG_1302H [Halobacterium salinarum NRC-1]
401	AAG19017.1	DAC77713.1	WP_012289163.1	none	819	209.41	16	16	0	9	9	17	Carbamidomethylation; iTRAQ 8plex (K N-term)	72209	methylmalonyl-CoA mutase subunit alpha [Halobacterium salinarum NRC-1]
402	AAG19028.1	DAC77724.1	WP_010902324.1	Q9HRY0.1	1401	242.66	43	43	0	6	6	17	iTRAQ 8plex (K N-term); Deamidation (NQ)	23863	heat shock protein [Halobacterium salinarum NRC-1]
403	AAG20731.1	DAC79705.1	WP_158308641.1	none	417	229.99	16	16	0	11	11	17	iTRAQ 8plex (K N-term); Deamidation (NQ)	102064	Htr-like protein (plasmid) [Halobacterium salinarum NRC-1]
404	AAG19042.1	DAC77738.1	WP_012289167.1	Q9HRW6.3	475	228.88	35	35	0	10	9	17	iTRAQ 8plex (K N-term); Deamidation (NQ)	40617	ATP-dependent 26S proteinase regulatory subunit 4 homolog [Halobacterium salinarum NRC-1]
405	AAG18804.1	DAC77491.1	WP_012289116.1	none	1317	166.03	22	22	0	7	7	17	iTRAQ 8plex (K N-term); Deamidation (NQ)	39261	cell division protein [Halobacterium salinarum NRC-1]
406	AAG19786.1	DAC78508.1	WP_010903083.1	none	2791	187.68	25	25	0	3	3	17	iTRAQ 8plex (K N-term); Deamidation (NQ)	17373	conserved hypothetical protein [Halobacterium salinarum NRC-1]
407	AAG19817.1	DAC78542.1	WP_010903114.1	none	632	265.63	27	27	0	10	10	17	iTRAQ 8plex (K N-term); Deamidation (NQ)	56335	methylmalonyl-CoA decarboxylase subunit alpha [Halobacterium salinarum NRC-1]
408	AAG19049.1	DAC77746.1	WP_010902345.1	none	650	195.62	12	12	0	11	11	17	iTRAQ 8plex (K N-term); Deamidation (NQ)	101988	DNA polymerase B1 [Halobacterium salinarum NRC-1]
409	AAG20344.1	DAC79095.1	WP_197535910.1	none	1158	159.04	16	16	0	7	7	17	iTRAQ 8plex (K N-term); iTRAQ 8plex (Y)	47087	pyruvate dehydrogenase alpha subunit [Halobacterium salinarum NRC-1]
41	AAG20575.1	DAC79339.1	WP_010903877.1	none	268	367.83	53	53	0	14	14	79	iTRAQ 8plex (K N-term); Deamidation (NQ); iTRAQ 8plex (Y)	52022	aldehyde dehydrogenase (retinol) [Halobacterium salinarum NRC-1]
410	AAG20030.1	DAC78763.1	WP_010903328.1	Q9HP40.1	1795	210.15	34	34	0	6	6	17	Carbamidomethylation; iTRAQ 8plex (K N-term); Deamidation (NQ); iTRAQ 8plex (Y)	24567	isopentenyl pyrophosphate isomerase [Halobacterium salinarum NRC-1]
411	AAG18968.1	DAC77663.1	WP_010902263.1	none	2123	139.31	26	26	0	5	5	17	iTRAQ 8plex (K N-term)	18359	conserved hypothetical protein [Halobacterium salinarum NRC-1]
412	AAG19387.1	DAC78094.1	WP_010902684.1	none	960	212.46	31	31	0	9	9	17	iTRAQ 8plex (K N-term)	31998	conserved hypothetical protein [Halobacterium salinarum NRC-1]
413	AAG19812.1	DAC78537.1	WP_010903109.1	none	1123	241.79	15	15	0	7	5	17	iTRAQ 8plex (K N-term); Deamidation (NQ)	67291	Htr8 transducer [Halobacterium salinarum NRC-1]
414	AAG19868.1	DAC78595.1	WP_010903166.1	Q9HPJ9.1	1349	181.66	16	16	0	6	6	17	Carbamidomethylation; iTRAQ 8plex (K N-term); Deamidation (NQ); iTRAQ 8plex (Y)	47460	glycine dehydrogenase subunit 1 [Halobacterium salinarum NRC-1]
415	none	DAC79592.1	WP_010890478.1	none	1749	163.03	41	41	0	5	5	17	iTRAQ 8plex (K N-term); Deamidation (NQ)	14954	TPA_inf: uncharacterized protein VNG_7103 (plasmid) [Halobacterium salinarum NRC-1]
416	AAG19434.1	DAC78146.1	WP_010902729.1	Q9HQS9.1	2014	198.03	33	33	0	7	7	17	Carbamidomethylation; iTRAQ 8plex (K N-term); Deamidation (NQ)	26375	conserved hypothetical protein [Halobacterium salinarum NRC-1]
417	AAG19757.1	DAC78478.1	WP_049892507.1	Q9HPW0.2	853	227.48	30	30	0	9	9	17	iTRAQ 8plex (K N-term)	39389	conserved hypothetical protein [Halobacterium salinarum NRC-1]
418	AAG20379.1	DAC79130.1	WP_010903680.1	none	1238	210.87	39	39	0	7	7	17	Carbamidomethylation; iTRAQ 8plex (K N-term); Deamidation (NQ)	27216	hypothetical protein VNG_2260H [Halobacterium salinarum NRC-1]
419	AAG20562.1	DAC79326.1	WP_012289517.1	none	1605	249.12	50	50	0	6	6	17	Carbamidomethylation; iTRAQ 8plex (K N-term); Deamidation (NQ)	17551	hypothetical protein VNG_2497H [Halobacterium salinarum NRC-1]
42	AAG20178.1	DAC78920.1	WP_010903479.1	none	838	296.2	88	88	0	11	11	78	iTRAQ 8plex (K N-term); Deamidation (NQ); iTRAQ 8plex (Y)	16442	30S ribosomal protein S19E [Halobacterium salinarum NRC-1]
420	AAG20177.1	DAC78919.1	WP_010903478.1	Q9HNP3.1	1633	174.88	66	66	0	6	6	17	iTRAQ 8plex (K N-term); Deamidation (NQ)	13617	hypothetical protein VNG_2008H [Halobacterium salinarum NRC-1]
421	AAG19000.1	DAC77695.1	WP_010902295.1	none	1649	219.63	23	23	0	6	6	17	iTRAQ 8plex (K N-term); Deamidation (NQ); iTRAQ 8plex (Y)	37286	nodulation protein [Halobacterium salinarum NRC-1]
422	AAG18869.1	DAC77559.1	WP_010902163.1	none	2395	157.22	44	44	0	4	4	17	Carbamidomethylation; iTRAQ 8plex (K N-term); Deamidation (NQ)	15383	conserved hypothetical protein [Halobacterium salinarum NRC-1]
423	AAG19124.1	DAC77829.1	WP_012289196.1	none	2414	209.15	22	22	0	4	4	17	iTRAQ 8plex (K N-term); Deamidation (NQ)	29163	hypothetical protein VNG_0617H [Halobacterium salinarum NRC-1]
424	AAG20410.1	DAC79163.1	WP_012289478.1	none	2367	229.7	40	40	0	5	5	17	iTRAQ 8plex (K N-term); Deamidation (NQ); iTRAQ 8plex (Y)	17385	conserved hypothetical protein [Halobacterium salinarum NRC-1]
425	AAG18972.1	DAC77667.1	WP_010902267.1	Q9HS36.1	2420	199.09	58	58	0	4	4	17	iTRAQ 8plex (K N-term); Deamidation (NQ); iTRAQ 8plex (Y)	13870	conserved hypothetical protein [Halobacterium salinarum NRC-1]
426	AAG19443.1	DAC78155.1	WP_012289267.1	Q9HQS0.3	443	222.62	29	29	0	10	10	16	Carbamidomethylation; iTRAQ 8plex (K N-term); iTRAQ 8plex (Y)	42522	histidinol-phosphate transaminase [Halobacterium salinarum NRC-1]
427	none	DAC79018.1	WP_012289438.1	Q9HNF0.2	1255	176.74	21	21	0	8	8	16	iTRAQ 8plex (K N-term); Deamidation (NQ)	46638	TPA_inf: peptide chain release factor aRF-1 [Halobacterium salinarum NRC-1]
428	AAG18689.1	DAC77375.1	WP_010901986.1	none	1357	165.34	16	16	0	6	6	16	iTRAQ 8plex (K N-term); Deamidation (NQ)	44722	LPS biosynthesis [Halobacterium salinarum NRC-1]
429	AAG19644.1	DAC78362.1	WP_010902940.1	Q9HQ73.1	1762	157.06	13	13	0	5	5	16	iTRAQ 8plex (K N-term); Deamidation (NQ)	44115	conserved hypothetical protein [Halobacterium salinarum NRC-1]
43	AAG20694.1	DAC79464.1	WP_010903998.1	none	76	309.77	47	47	0	21	21	77	Carbamidomethylation; iTRAQ 8plex (K N-term); Deamidation (NQ); iTRAQ 8plex (Y)	59396	DNA-directed RNA polymerase subunit B'' [Halobacterium salinarum NRC-1]
430	AAG19802.1	DAC78526.1	WP_010903099.1	Q9HPR5.1	616	208.7	32	32	0	9	9	16	Carbamidomethylation; iTRAQ 8plex (K N-term); Deamidation (NQ)	39832	cell division protein pelota [Halobacterium salinarum NRC-1]
431	AAG20419.1	DAC79172.1	WP_010903721.1	none	1030	227.43	23	23	0	8	8	16	Carbamidomethylation; iTRAQ 8plex (K N-term); Deamidation (NQ)	49652	hemolysin protein [Halobacterium salinarum NRC-1]
432	none	DAC77962.1	WP_012289225.1	none	1457	178.82	20	20	0	6	6	16	iTRAQ 8plex (K N-term); Deamidation (NQ)	38273	TPA_inf: chemotactic signal transduction systemperiplasmic substrate-binding protein [Halobacterium salinarum NRC-1]
433	AAG19847.1	DAC78574.1	WP_010903145.1	none	1083	229.9	34	34	0	7	7	16	iTRAQ 8plex (K N-term)	26295	precorrin-3 methylase [Halobacterium salinarum NRC-1]
434	AAG20467.1	DAC79224.1	WP_010903769.1	Q9HMV4.1	1174	229.07	52	52	0	7	7	16	Carbamidomethylation; iTRAQ 8plex (K N-term)	20480	conserved hypothetical protein [Halobacterium salinarum NRC-1]
435	AAG18723.1	DAC77408.1	WP_010902018.1	none	1933	160.96	25	25	0	5	5	16	iTRAQ 8plex (K N-term); Deamidation (NQ)	23711	conserved hypothetical protein [Halobacterium salinarum NRC-1]
436	AAG20209.1	DAC78955.1	WP_010903510.1	none	2553	129.79	21	21	0	4	4	16	iTRAQ 8plex (K N-term); Deamidation (NQ)	20796	DNA-directed RNA polymerase subunit E' [Halobacterium salinarum NRC-1]
437	AAG20078.1	DAC78813.1	WP_010903377.1	none	766	198.25	23	23	0	10	10	16	iTRAQ 8plex (K N-term); Deamidation (NQ)	52863	conserved hypothetical protein [Halobacterium salinarum NRC-1]
438	AAG19315.1	DAC78020.1	WP_010902611.1	Q9HR43.1	868	231.44	35	35	0	9	9	16	Carbamidomethylation; iTRAQ 8plex (K N-term); Deamidation (NQ)	43468	Glu-tRNA amidotransferase [Halobacterium salinarum NRC-1]
439	AAG19225.1	DAC77929.1	WP_010902521.1	none	1437	210.22	38	38	0	6	6	16	Carbamidomethylation; iTRAQ 8plex (K N-term); Deamidation (NQ); iTRAQ 8plex (Y)	24974	conserved hypothetical protein [Halobacterium salinarum NRC-1]
44	none	DAC79462.1	WP_010903996.1	none	64	335.35	29	29	0	23	23	76	Carbamidomethylation; iTRAQ 8plex (K N-term); Oxidation (M); Deamidation (NQ); iTRAQ 8plex (Y)	108734	TPA_inf: DNA-directed RNA polymerase subunit A' [Halobacterium salinarum NRC-1]
440	AAG20416.1	DAC79169.1	WP_010903718.1	Q9HN05.1	1558	198.85	34	34	0	7	7	16	iTRAQ 8plex (K N-term)	24230	conserved hypothetical protein [Halobacterium salinarum NRC-1]
441	none	DAC78843.1	WP_012289404.1	none	2012	208.21	47	47	0	5	5	16	iTRAQ 8plex (K N-term); Oxidation (M); Deamidation (NQ); iTRAQ 8plex (Y)	19354	TPA_inf: CYPL-type peptidylprolyl isomerase [Halobacterium salinarum NRC-1]
442	AAG19957.1	DAC78686.1	WP_010903255.1	Q9HPB3.1	3017	192.13	26	26	0	3	3	16	iTRAQ 8plex (K N-term); Deamidation (NQ)	16429	50S ribosomal protein L30P [Halobacterium salinarum NRC-1]
443	AAG19294.1	DAC77999.1	WP_049892495.1	none	1534	238.37	44	44	0	6	6	16	Carbamidomethylation; iTRAQ 8plex (K N-term); Deamidation (NQ)	23635	carbonic anhydrase [Halobacterium salinarum NRC-1]
444	AAG20743.1	DAC79716.1	WP_010890411.1	none	1675	231.47	41	41	0	6	6	16	Carbamidomethylation; iTRAQ 8plex (K N-term)	19938	transcription initiation factor IID (plasmid) [Halobacterium salinarum NRC-1]
445	AAG18755.1	DAC77443.1	WP_010902050.1	none	1896	186.26	45	45	0	6	6	16	iTRAQ 8plex (K N-term)	15937	archaeal histone A1 [Halobacterium salinarum NRC-1]
446	AAG20729.1	DAC79500.1	WP_010890516.1	none	2953	125.01	24	24	0	3	3	16	iTRAQ 8plex (K N-term); Deamidation (NQ)	13232	GvpO protein cluster A (plasmid) [Halobacterium salinarum NRC-1]
447	AAG20545.1	DAC79305.1	WP_010903847.1	Q9HMM6.1	1160	185.31	19	19	0	6	6	15	iTRAQ 8plex (K N-term); Deamidation (NQ)	45113	NifS protein class-V aminotransferase [Halobacterium salinarum NRC-1]
448	AAG19261.1	DAC77965.1	WP_010902557.1	none	403	268.34	38	38	0	11	11	15	Carbamidomethylation; iTRAQ 8plex (K N-term); Deamidation (NQ)	44797	hypothetical protein VNG_0798H [Halobacterium salinarum NRC-1]
449	AAG20145.1	DAC78886.1	WP_010903446.1	Q9HNS5.1	810	233.5	24	24	0	9	9	15	iTRAQ 8plex (K N-term); Deamidation (NQ)	55769	glycerol kinase [Halobacterium salinarum NRC-1]
45	AAG19518.1	DAC78232.1	WP_010902813.1	Q9HQJ6.1	644	297.98	76	76	0	13	13	76	iTRAQ 8plex (K N-term); Oxidation (M); Deamidation (NQ); iTRAQ 8plex (Y)	19323	30S ribosomal protein S4P [Halobacterium salinarum NRC-1]
450	AAG20840.1	DAC79808.1	WP_010904053.1	none	902	160.9	38	38	0	8	8	15	Carbamidomethylation; iTRAQ 8plex (K N-term); Deamidation (NQ)	22431	Vng6171h (plasmid) [Halobacterium salinarum NRC-1]
451	AAG20027.1	DAC78760.1	WP_010903325.1	Q9HP43.1	920	192.49	10	10	0	9	9	15	Carbamidomethylation; iTRAQ 8plex (K N-term); Deamidation (NQ)	110721	carbamoyl-phosphate synthase large subunit [Halobacterium salinarum NRC-1]
452	AAG19643.1	DAC78361.1	WP_010902939.1	none	1442	178.44	32	32	0	7	7	15	iTRAQ 8plex (K N-term)	22300	conserved hypothetical protein [Halobacterium salinarum NRC-1]
453	AAG20368.1	DAC79119.1	WP_010903669.1	Q9HN53.1	864	230.92	39	39	0	9	9	15	Carbamidomethylation; iTRAQ 8plex (K N-term)	29995	ATP phosphoribosyltransferase [Halobacterium salinarum NRC-1]
454	AAG18791.1	DAC77478.1	WP_010902086.1	none	1846	154.94	24	24	0	5	5	15	iTRAQ 8plex (K N-term)	27506	hypothetical protein VNG_0176H [Halobacterium salinarum NRC-1]
455	AAG19962.1	DAC78691.1	WP_010903260.1	none	2894	186.29	29	29	0	4	4	15	iTRAQ 8plex (K N-term)	14871	hypothetical protein VNG_1723H [Halobacterium salinarum NRC-1]
456	AAG19584.1	DAC78301.1	WP_010902880.1	Q9HQD1.1	947	235.98	30	30	0	8	8	15	iTRAQ 8plex (K N-term); Deamidation (NQ)	41046	glucose-6-phosphate isomerase [Halobacterium salinarum NRC-1]
457	AAG19086.1	DAC77788.1	WP_010902382.1	none	1041	203	31	31	0	9	9	15	iTRAQ 8plex (K N-term); Deamidation (NQ)	38647	conserved hypothetical protein [Halobacterium salinarum NRC-1]
458	AAG20117.1	DAC78856.1	WP_049892525.1	none	2027	158.4	18	18	0	5	5	15	iTRAQ 8plex (K N-term)	31647	NADH dehydrogenase/oxidoreductase-like protein [Halobacterium salinarum NRC-1]
459	AAG19459.1	DAC78172.1	WP_010902754.1	none	1059	213.75	38	38	0	9	9	15	iTRAQ 8plex (K N-term)	26903	glucose-1-phosphate thymidylyltransferase [Halobacterium salinarum NRC-1]
46	AAG18725.1	DAC77410.1	WP_010902020.1	Q9HSS7.1	325	342.71	62	62	0	14	14	76	Carbamidomethylation; iTRAQ 8plex (K N-term); Oxidation (M); Deamidation (NQ); iTRAQ 8plex (Y)	35683	glyceraldehyde 3-phosphate dehydrogenase [Halobacterium salinarum NRC-1]
460	none	DAC77935.1	WP_012289219.1	Q9HRC7.2	1587	201.68	42	42	0	6	6	15	iTRAQ 8plex (K N-term); Deamidation (NQ)	19884	TPA_inf: transcription initiation factor TFE alpha subunit [Halobacterium salinarum NRC-1]
461	AAG19032.1	DAC77728.1	WP_010902328.1	none	1619	178.24	38	38	0	6	6	15	iTRAQ 8plex (K N-term)	26299	3-isopropylmalate dehydratase [Halobacterium salinarum NRC-1]
462	AAG19136.1	DAC77841.1	WP_010902432.1	none	2099	135.55	33	33	0	5	5	15	iTRAQ 8plex (K N-term)	21083	phosphoribosylaminoimidazole carboxylase catalytic subunit [Halobacterium salinarum NRC-1]
463	AAG19840.1	DAC78567.1	WP_010903138.1	none	2535	129.13	21	21	0	4	4	15	Carbamidomethylation; iTRAQ 8plex (K N-term); iTRAQ 8plex (Y)	24526	hypothetical protein VNG_1559H [Halobacterium salinarum NRC-1]
464	AAG19057.1	DAC77757.1	WP_012289172.1	none	2842	165.34	16	16	0	4	4	15	iTRAQ 8plex (K N-term)	24638	hypothetical protein VNG_0533H [Halobacterium salinarum NRC-1]
465	AAG18902.1	DAC77594.1	WP_010902196.1	none	702	209.83	21	21	0	8	8	14	Carbamidomethylation; iTRAQ 8plex (K N-term); Deamidation (NQ)	60132	pyruvate kinase [Halobacterium salinarum NRC-1]
466	AAG20518.1	DAC79276.1	WP_010903820.1	Q9HMQ3.1	910	213.28	19	19	0	7	7	14	Carbamidomethylation; iTRAQ 8plex (K N-term); Deamidation (NQ)	48792	argininosuccinate lyase [Halobacterium salinarum NRC-1]
467	AAG20483.1	DAC79241.1	WP_010903785.1	none	1743	130.88	28	28	0	5	5	14	iTRAQ 8plex (K N-term); Deamidation (NQ); iTRAQ 8plex (Y)	22336	hypothetical protein VNG_2392H [Halobacterium salinarum NRC-1]
468	none	DAC78445.1	WP_012289321.1	Q9HPZ2.2	474	241.05	25	25	0	11	11	14	Carbamidomethylation; iTRAQ 8plex (K N-term); Deamidation (NQ)	66902	TPA_inf: DNA repair helicase Rad25 [Halobacterium salinarum NRC-1]
469	AAG19064.1	DAC77764.1	WP_010902360.1	none	1105	252.41	30	30	0	7	7	14	Carbamidomethylation; iTRAQ 8plex (K N-term); Deamidation (NQ)	41638	threonine synthase [Halobacterium salinarum NRC-1]
47	none	DAC77836.1	WP_012289198.1	Q9HRM7.2	199	353.73	49	49	0	16	16	76	iTRAQ 8plex (K N-term); Deamidation (NQ); iTRAQ 8plex (Y)	45008	TPA_inf: glutamate dehydrogenase (NADP) [Halobacterium salinarum NRC-1]
470	AAG20776.1	DAC79748.1	WP_010890442.1	none	1993	184.11	46	46	0	6	6	14	iTRAQ 8plex (K N-term); Deamidation (NQ)	15489	Vng6090c (plasmid) [Halobacterium salinarum NRC-1]
471	AAG20650.1	DAC79416.1	WP_010903953.1	none	641	215.95	20	20	0	9	9	14	iTRAQ 8plex (K N-term); Deamidation (NQ)	67212	RNase L inhibitor homolog [Halobacterium salinarum NRC-1]
473	AAG20486.1	DAC79244.1	WP_010903788.1	none	1167	202.2	24	24	0	7	7	14	iTRAQ 8plex (K N-term); Deamidation (NQ); iTRAQ 8plex (Y)	38654	conserved hypothetical protein [Halobacterium salinarum NRC-1]
474	AAG19210.1	DAC77914.1	WP_012289214.1	Q9HRE8.2	2227	214.11	15	15	0	5	5	14	Carbamidomethylation; iTRAQ 8plex (K N-term)	38886	RNA 3'-terminal phosphate cyclase [Halobacterium salinarum NRC-1]
475	AAG19952.1	DAC78681.1	WP_010903250.1	Q9HPB8.3	2505	268.27	47	47	0	4	4	14	iTRAQ 8plex (K N-term)	19607	50S ribosomal protein L6P [Halobacterium salinarum NRC-1]
476	AAG18846.1	DAC77534.1	WP_010902140.1	none	830	236.97	15	15	0	9	9	14	iTRAQ 8plex (K N-term); Deamidation (NQ)	82117	cytochrome-like protein [Halobacterium salinarum NRC-1]
477	AAG19612.1	DAC78330.1	WP_010902908.1	none	1454	227.32	20	20	0	6	6	14	iTRAQ 8plex (K N-term); Deamidation (NQ); iTRAQ 8plex (Y)	47625	conserved hypothetical protein [Halobacterium salinarum NRC-1]
478	AAG19877.1	DAC78604.1	WP_010903175.1	none	1661	162.44	15	15	0	7	7	14	iTRAQ 8plex (K N-term); Deamidation (NQ)	49151	3-hydroxy-3-methylglutaryl-coenzyme A synthase [Halobacterium salinarum NRC-1]
479	AAG19844.1	DAC78571.1	WP_010903142.1	none	581	218.75	19	19	0	11	11	14	Carbamidomethylation; iTRAQ 8plex (K N-term)	71201	protoporphyrin IX magnesium chelatase [Halobacterium salinarum NRC-1]
48	AAG19487.1	DAC78200.1	WP_010902782.1	Q9HQM6.1	148	343.51	49	49	0	18	18	76	Carbamidomethylation; iTRAQ 8plex (K N-term); Deamidation (NQ)	47110	adenylosuccinate synthase [Halobacterium salinarum NRC-1]
480	AAG20662.1	DAC79429.1	WP_010903965.1	Q9HMA9.1	635	220.88	27	27	0	10	10	14	Carbamidomethylation; iTRAQ 8plex (K N-term)	50002	conserved hypothetical protein [Halobacterium salinarum NRC-1]
481	AAG20559.1	DAC79322.1	WP_010903861.1	none	1708	193.74	25	25	0	6	6	14	Carbamidomethylation; iTRAQ 8plex (K N-term)	28438	conserved hypothetical protein [Halobacterium salinarum NRC-1]
482	AAG19684.1	DAC78402.1	WP_010902980.1	none	1927	178.82	47	47	0	5	5	14	iTRAQ 8plex (K N-term); Deamidation (NQ); iTRAQ 8plex (Y)	17616	transcription regulator [Halobacterium salinarum NRC-1]
483	AAG18976.1	DAC77671.1	WP_010902271.1	none	2233	167.9	22	22	0	4	4	14	iTRAQ 8plex (K N-term); Oxidation (M); Deamidation (NQ)	26764	enoyl-CoA hydratase [Halobacterium salinarum NRC-1]
484	AAG20485.1	DAC79243.1	WP_010903787.1	none	1483	215.44	39	39	0	6	6	14	iTRAQ 8plex (K N-term); Deamidation (NQ)	27872	thiosulfate sulfurtransferase [Halobacterium salinarum NRC-1]
485	AAG19456.1	DAC78169.1	WP_010902751.1	none	2084	156.87	23	23	0	5	5	14	iTRAQ 8plex (K N-term)	24700	hypothetical protein VNG_1052H [Halobacterium salinarum NRC-1]
486	AAG20437.1	DAC79193.1	WP_010903739.1	none	1501	184.49	37	37	0	6	6	14	iTRAQ 8plex (K N-term); Deamidation (NQ)	25256	S-adenosyl-L-methionine:uroporphyrinogen III methyltransferase [Halobacterium salinarum NRC-1]
487	AAG20932.1	DAC79897.1	WP_012289638.1	none	1521	215.72	31	31	0	6	6	14	iTRAQ 8plex (K N-term); Deamidation (NQ)	34605	Vng6296c (plasmid) [Halobacterium salinarum NRC-1]
488	AAG20429.1	DAC79184.1	WP_010903731.1	none	2515	166.08	27	27	0	4	4	14	Carbamidomethylation; iTRAQ 8plex (K N-term); Deamidation (NQ)	20892	putative acetyltransferase [Halobacterium salinarum NRC-1]
489	AAG19863.1	DAC78589.1	WP_010903161.1	none	2819	142.15	68	68	0	3	3	14	Carbamidomethylation; iTRAQ 8plex (K N-term); Deamidation (NQ); iTRAQ 8plex (Y)	6362	hypothetical protein VNG_1591H [Halobacterium salinarum NRC-1]
49	AAG18779.1	DAC77466.1	WP_010902074.1	none	454	297.91	34	34	0	12	12	76	iTRAQ 8plex (K N-term); Deamidation (NQ); iTRAQ 8plex (Y)	45968	glutamate dehydrogenase [Halobacterium salinarum NRC-1]
490	AAG20171.1	DAC78913.1	WP_010903472.1	Q9HNP9.1	549	186.7	24	24	0	8	7	13	iTRAQ 8plex (K N-term); Deamidation (NQ)	45284	ATP-dependent 26S proteinase regulatory subunit 4 homolog [Halobacterium salinarum NRC-1]
491	AAG19928.1	DAC78657.1	WP_010903226.1	none	1125	176.51	47	47	0	7	7	13	Carbamidomethylation; iTRAQ 8plex (K N-term)	18061	hypothetical protein VNG_1679H [Halobacterium salinarum NRC-1]
492	AAG20868.1	DAC79832.1	WP_010904081.1	none	2588	209.78	42	42	0	5	5	13	iTRAQ 8plex (K N-term); Oxidation (M)	14846	Vng6205c (plasmid) [Halobacterium salinarum NRC-1]
493	none	DAC79051.1	WP_010903604.1	none	1241	245	34	34	0	7	7	13	Carbamidomethylation; iTRAQ 8plex (K N-term); Deamidation (NQ)	37034	TPA_inf: probable oxidoreductase (homolog to saccharopinedehydrogenase) [Halobacterium salinarum NRC-1]
494	AAG18754.1	DAC77442.1	WP_010902049.1	none	1463	170.18	13	13	0	6	6	13	iTRAQ 8plex (K N-term); Deamidation (NQ)	50354	replication A related protein [Halobacterium salinarum NRC-1]
495	AAG19955.1	DAC78684.1	WP_010903253.1	none	3335	204.16	27	27	0	2	2	13	iTRAQ 8plex (K N-term); Deamidation (NQ)	19811	50S ribosomal protein L18P [Halobacterium salinarum NRC-1]
496	AAG20841.1	DAC79809.1	WP_010904054.1	Q9HHY2.1	795	166.18	15	15	0	9	9	13	Carbamidomethylation; iTRAQ 8plex (K N-term); Deamidation (NQ)	75727	Vng6173c (plasmid) [Halobacterium salinarum NRC-1]
497	AAG19737.1	DAC78457.1	WP_010903034.1	none	1446	200.8	26	26	0	6	6	13	iTRAQ 8plex (K N-term); Deamidation (NQ)	31767	hypothetical protein VNG_1422H [Halobacterium salinarum NRC-1]
498	AAG19551.1	DAC78267.1	WP_010902847.1	none	978	165.44	30	30	0	7	7	13	iTRAQ 8plex (K N-term)	29750	archaeal nucleolar protein homolog [Halobacterium salinarum NRC-1]
499	AAG19202.1	DAC77906.1	WP_010902498.1	none	1077	199.87	30	30	0	8	8	13	Carbamidomethylation; iTRAQ 8plex (K N-term); Deamidation (NQ)	39298	probable peptidase [Halobacterium salinarum NRC-1]
5	AAG20351.1	DAC79102.1	WP_049892611.1	Q9HN70.2	29	450.4	56	56	0	29	27	309	iTRAQ 8plex (K N-term); Oxidation (M); Deamidation (NQ)	60878	thermosome subunit alpha [Halobacterium salinarum NRC-1]
50	AAG19253.1	DAC77957.1	WP_010902549.1	Q9HRA5.1	431	350.5	83	83	0	13	13	76	iTRAQ 8plex (K N-term); Deamidation (NQ); iTRAQ 8plex (Y)	23363	30S ribosomal protein S3E [Halobacterium salinarum NRC-1]
500	AAG20773.1	DAC79546.1	WP_135830695.1	none	1419	204.27	26	26	0	6	6	13	Carbamidomethylation; iTRAQ 8plex (K N-term); Deamidation (NQ)	34213	Spo0A activation inhibitor (plasmid) [Halobacterium salinarum NRC-1]
501	AAG19870.1	DAC78597.1	WP_010903168.1	Q9HPJ7.2	1547	220.14	27	27	0	6	6	13	iTRAQ 8plex (K N-term); Deamidation (NQ)	40976	aminomethyltransferase [Halobacterium salinarum NRC-1]
502	AAG18999.1	DAC77694.1	WP_010902294.1	none	1729	129.62	19	19	0	6	6	14	iTRAQ 8plex (K N-term)	36554	phosphate regulatory protein homolog [Halobacterium salinarum NRC-1]
503	AAG20430.1	DAC79186.1	WP_010903732.1	none	1947	168.45	20	20	0	5	5	13	iTRAQ 8plex (K N-term); iTRAQ 8plex (Y)	35384	porphobilinogen synthase [Halobacterium salinarum NRC-1]
504	AAG19793.1	DAC78516.1	WP_010903090.1	none	2022	156.4	13	13	0	5	5	13	iTRAQ 8plex (K N-term); Deamidation (NQ)	52028	amidophosphoribosyl-pyrophosphate amidotransferase [Halobacterium salinarum NRC-1]
505	AAG20643.1	DAC79408.1	WP_010903945.1	none	2078	154.56	39	39	0	5	5	13	Carbamidomethylation; iTRAQ 8plex (K N-term); iTRAQ 8plex (Y)	12986	hypothetical protein VNG_2603H [Halobacterium salinarum NRC-1]
506	AAG18748.1	DAC77436.1	WP_010902043.1	none	2533	170.7	45	45	0	4	4	13	iTRAQ 8plex (K N-term); Deamidation (NQ)	13547	hypothetical protein VNG_0125H [Halobacterium salinarum NRC-1]
507	AAG19679.1	DAC78397.1	WP_012289314.1	none	1063	182.43	26	26	0	8	8	13	iTRAQ 8plex (K N-term)	40238	dihydropteroate synthase [Halobacterium salinarum NRC-1]
508	AAG19442.1	DAC78154.1	WP_010902737.1	Q9HQS1.1	1086	214.27	72	72	0	7	7	13	iTRAQ 8plex (K N-term); Deamidation (NQ)	17767	conserved hypothetical protein [Halobacterium salinarum NRC-1]
509	AAG20557.1	DAC79318.1	WP_010903859.1	none	1164	147.15	28	28	0	7	7	13	Carbamidomethylation; iTRAQ 8plex (K N-term)	31669	conserved hypothetical protein [Halobacterium salinarum NRC-1]
51	none	DAC78228.1	WP_012289282.1	none	168	326.33	36	36	0	17	17	74	Carbamidomethylation; iTRAQ 8plex (K N-term); Deamidation (NQ); iTRAQ 8plex (Y)	68053	TPA_inf: pyruvate--ferredoxin oxidoreductase alphasubunit [Halobacterium salinarum NRC-1]
510	AAG20005.1	DAC78737.1	WP_012289379.1	Q9HP65.2	1245	158.52	19	19	0	7	7	13	iTRAQ 8plex (K N-term); Deamidation (NQ)	47502	conserved hypothetical protein [Halobacterium salinarum NRC-1]
511	AAG19922.1	DAC78650.1	WP_010903219.1	none	1562	214.12	67	67	0	6	6	13	iTRAQ 8plex (K N-term)	13153	hypothetical protein VNG_1672H [Halobacterium salinarum NRC-1]
512	AAG19633.1	DAC78351.1	WP_010902929.1	none	1659	162.91	32	32	0	6	6	13	Carbamidomethylation; iTRAQ 8plex (K N-term); Deamidation (NQ)	23938	TRK potassium uptake system protein [Halobacterium salinarum NRC-1]
513	AAG19112.1	DAC77816.1	WP_010902408.1	none	1696	177.73	84	84	0	6	6	13	iTRAQ 8plex (K N-term); Deamidation (NQ)	8437	hypothetical protein VNG_0601H [Halobacterium salinarum NRC-1]
514	none	DAC78265.1	WP_010902845.1	none	2835	191.9	74	74	0	4	4	13	Carbamidomethylation; iTRAQ 8plex (K N-term); Deamidation (NQ)	6170	TPA_inf: small CPxCG-related zinc finger protein [Halobacterium salinarum NRC-1]
515	AAG20050.1	DAC78785.1	WP_010903349.1	Q9HP20.1	1952	181.57	17	17	0	5	5	13	iTRAQ 8plex (K N-term); Deamidation (NQ)	44298	L-asparaginase [Halobacterium salinarum NRC-1]
516	AAG19587.1	DAC78304.1	WP_010902883.1	none	2482	218.58	57	57	0	5	5	13	iTRAQ 8plex (K N-term); Oxidation (M); iTRAQ 8plex (Y)	11841	hypothetical protein VNG_1220H [Halobacterium salinarum NRC-1]
517	AAG20376.1	DAC79127.1	WP_010903677.1	Q9HN45.1	2833	198.37	21	21	0	3	3	13	Carbamidomethylation; iTRAQ 8plex (K N-term); Deamidation (NQ)	26824	proliferating-cell nuclear antigen [Halobacterium salinarum NRC-1]
518	AAG18995.1	DAC77690.1	WP_010902290.1	Q9HS13.1	1066	207.46	30	30	0	6	6	12	Carbamidomethylation; iTRAQ 8plex (K N-term); Deamidation (NQ)	30596	phosphate transport ATP-binding [Halobacterium salinarum NRC-1]
519	AAG20387.1	DAC79139.1	WP_010903688.1	Q9HN34.1	785	152.88	25	25	0	9	9	12	Carbamidomethylation; iTRAQ 8plex (K N-term); Deamidation (NQ)	41720	orc / cell division control protein 6 [Halobacterium salinarum NRC-1]
52	AAG19327.1	DAC78032.1	WP_010902623.1	Q9HR31.1	83	315.08	33	33	0	23	23	73	Carbamidomethylation; iTRAQ 8plex (K N-term); Deamidation (NQ); iTRAQ 8plex (Y)	85871	DNA topoisomerase VI subunit B [Halobacterium salinarum NRC-1]
520	AAG19087.1	DAC77789.1	WP_010902383.1	none	1154	198.81	23	23	0	7	7	12	Carbamidomethylation; iTRAQ 8plex (K N-term); Deamidation (NQ)	40522	pantothenate metabolism flavoprotein [Halobacterium salinarum NRC-1]
521	AAG19972.1	DAC78701.1	WP_010903270.1	none	2306	175.68	20	20	0	4	4	12	iTRAQ 8plex (K N-term)	30766	Htr-like protein [Halobacterium salinarum NRC-1]
522	AAG19208.1	DAC77912.1	WP_010902504.1	Q9HRF0.1	918	176.1	25	25	0	8	8	12	iTRAQ 8plex (K N-term)	31124	conserved hypothetical protein [Halobacterium salinarum NRC-1]
523	AAG18757.1	DAC77445.1	WP_010902052.1	Q9HSP6.1	1185	173.42	21	21	0	7	7	12	iTRAQ 8plex (K N-term); Deamidation (NQ)	48907	tRNA nucleotidyltransferase [Halobacterium salinarum NRC-1]
524	AAG19714.1	DAC78432.1	WP_010903010.1	none	1261	199.44	36	36	0	8	8	12	iTRAQ 8plex (K N-term); Deamidation (NQ)	28819	conserved hypothetical protein [Halobacterium salinarum NRC-1]
525	AAG19025.1	DAC77721.1	WP_010902321.1	Q9HRY3.1	1269	231.64	20	20	0	6	6	12	Carbamidomethylation; iTRAQ 8plex (K N-term)	41713	heat shock protein [Halobacterium salinarum NRC-1]
526	AAG19409.1	DAC78118.1	WP_010902706.1	none	1819	150.16	23	23	0	5	5	12	Carbamidomethylation; iTRAQ 8plex (K N-term)	25625	hypothetical protein VNG_0992H [Halobacterium salinarum NRC-1]
527	AAG19097.1	DAC77800.1	WP_010902393.1	none	1932	172.65	21	21	0	5	5	13	iTRAQ 8plex (K N-term); Deamidation (NQ)	29976	hypothetical protein VNG_0584H [Halobacterium salinarum NRC-1]
528	AAG19593.1	DAC78310.1	WP_010902889.1	Q9HQC2.1	2164	184.56	16	16	0	4	4	12	iTRAQ 8plex (K N-term); Deamidation (NQ)	42420	chorismate synthase [Halobacterium salinarum NRC-1]
529	AAG20279.1	DAC79027.1	WP_010903581.1	Q9HNE1.1	1643	135.73	16	16	0	7	7	12	iTRAQ 8plex (K N-term); iTRAQ 8plex (Y)	39149	H+-transporting ATP synthase subunit C [Halobacterium salinarum NRC-1]
53	AAG20688.1	DAC79458.1	WP_010903992.1	none	603	328.26	78	78	0	13	13	73	iTRAQ 8plex (K N-term); Oxidation (M); Deamidation (NQ); iTRAQ 8plex (Y)	22985	30S ribosomal protein S7P [Halobacterium salinarum NRC-1]
530	AAG19878.1	DAC78605.1	WP_010903176.1	none	1289	247.64	48	48	0	7	7	12	Carbamidomethylation; iTRAQ 8plex (K N-term)	20011	hypothetical protein VNG_1618H [Halobacterium salinarum NRC-1]
531	AAG19704.1	DAC78422.1	WP_010903000.1	none	1727	152.16	40	40	0	6	6	12	iTRAQ 8plex (K N-term)	16617	transcription regulator [Halobacterium salinarum NRC-1]
532	none	DAC78960.1	WP_012289423.1	none	1799	153.22	15	15	0	5	5	12	iTRAQ 8plex (K N-term); Deamidation (NQ)	48592	TPA_inf: arNOG05511 family protein (AAA-type ATPase coredomain protein) [Halobacterium salinarum NRC-1]
533	AAG20884.1	DAC79848.1	WP_010904097.1	none	2111	175.5	17	17	0	6	6	12	iTRAQ 8plex (K N-term)	36584	Vng6225c (plasmid) [Halobacterium salinarum NRC-1]
534	AAG20742.1	DAC79512.1	WP_010904014.1	none	2202	115.47	44	44	0	4	3	12	iTRAQ 8plex (K N-term); Deamidation (NQ)	11054	Vng6048h (plasmid) [Halobacterium salinarum NRC-1]
535	AAG19995.1	DAC78727.1	WP_010903293.1	none	2477	184.5	51	51	0	4	4	12	iTRAQ 8plex (K N-term)	12392	conserved hypothetical protein [Halobacterium salinarum NRC-1]
536	AAG20287.1	DAC79036.1	WP_010903589.1	none	3034	206.65	20	20	0	3	3	12	iTRAQ 8plex (K N-term); Deamidation (NQ)	28420	electron transfer flavoprotein subunit beta [Halobacterium salinarum NRC-1]
537	AAG18713.1	DAC77397.1	WP_049892471.1	none	1008	214.03	47	47	0	8	8	12	iTRAQ 8plex (K N-term); Deamidation (NQ)	27632	hypothetical protein VNG_0077H [Halobacterium salinarum NRC-1]
538	AAG18844.1	DAC77532.1	WP_010902138.1	none	1311	158.26	31	31	0	7	7	12	iTRAQ 8plex (K N-term); iTRAQ 8plex (Y)	32214	conserved hypothetical protein [Halobacterium salinarum NRC-1]
539	AAG19326.1	DAC78031.1	WP_010902622.1	Q9HR32.1	1526	194.42	23	23	0	6	6	12	iTRAQ 8plex (K N-term); Deamidation (NQ); iTRAQ 8plex (Y)	41449	DNA topoisomerase VI subunit A [Halobacterium salinarum NRC-1]
54	AAG19674.1	DAC78392.1	WP_010902970.1	none	101	404.75	52	52	0	21	21	72	Carbamidomethylation; iTRAQ 8plex (K N-term); Oxidation (M)	56971	conserved hypothetical protein [Halobacterium salinarum NRC-1]
540	AAG19401.1	DAC78108.1	WP_010902698.1	none	1634	150.88	17	17	0	6	6	12	iTRAQ 8plex (K N-term); Deamidation (NQ)	51978	conserved hypothetical protein [Halobacterium salinarum NRC-1]
541	AAG20061.1	DAC78796.1	WP_010903360.1	none	1653	167.79	24	24	0	6	6	12	iTRAQ 8plex (K N-term); Deamidation (NQ)	41210	conserved hypothetical protein [Halobacterium salinarum NRC-1]
542	AAG20723.1	DAC79494.1	WP_010890522.1	Q9HI21.1	1923	162.5	37	37	0	5	5	12	iTRAQ 8plex (K N-term); Deamidation (NQ)	23962	GvpF protein cluster A (plasmid) [Halobacterium salinarum NRC-1]
543	AAG20532.1	DAC79291.1	WP_010903834.1	none	2040	156.17	39	39	0	5	5	12	iTRAQ 8plex (K N-term)	15066	conserved hypothetical protein [Halobacterium salinarum NRC-1]
544	AAG19265.1	DAC77969.1	WP_012289227.1	none	2049	161.77	20	20	0	5	5	12	iTRAQ 8plex (K N-term); Deamidation (NQ)	32478	conserved hypothetical protein [Halobacterium salinarum NRC-1]
545	none	DAC77616.1	WP_012289142.1	none	2091	169.78	62	62	0	6	6	12	iTRAQ 8plex (K N-term); Deamidation (NQ)	10083	TPA_inf: uncharacterized protein VNG_0357a [Halobacterium salinarum NRC-1]
546	AAG19090.1	DAC77793.1	WP_010902386.1	none	2093	184.4	15	15	0	5	5	12	iTRAQ 8plex (K N-term)	45723	aminopeptidase [Halobacterium salinarum NRC-1]
547	AAG19548.1	DAC78263.1	WP_010902843.1	none	2410	167.1	13	13	0	4	4	12	iTRAQ 8plex (K N-term)	42105	cystathionine alpha synthase [Halobacterium salinarum NRC-1]
548	AAG19809.1	DAC78533.1	WP_010903106.1	none	2988	101.78	18	18	0	3	3	12	iTRAQ 8plex (K N-term)	15414	hypothetical protein VNG_1518H [Halobacterium salinarum NRC-1]
549	none	DAC78518.1	WP_012289341.1	none	3742	124.34	47	47	0	2	2	12	iTRAQ 8plex (K N-term); Deamidation (NQ)	6633	TPA_inf: RNA-binding protein Lsm [Halobacterium salinarum NRC-1]
55	AAG20276.1	DAC79024.1	WP_010903578.1	Q9HNE4.1	240	345.91	47	47	0	16	16	72	iTRAQ 8plex (K N-term); Oxidation (M); Deamidation (NQ); iTRAQ 8plex (Y)	51958	H+-transporting ATP synthase subunit B [Halobacterium salinarum NRC-1]
550	none	DAC78556.1	WP_012289350.1	none	1716	212.56	45	45	0	5	5	11	iTRAQ 8plex (K N-term); Deamidation (NQ)	19861	TPA_inf: ATP:cob(I)alamin adenosyltransferase [Halobacterium salinarum NRC-1]
551	AAG19309.1	DAC78014.1	WP_010902605.1	Q9HR49.1	990	245.46	12	12	0	7	7	11	iTRAQ 8plex (K N-term); Deamidation (NQ)	71436	phosphoribosylformylglycinamide synthase I [Halobacterium salinarum NRC-1]
552	AAG18716.1	DAC77401.1	WP_012289090.1	none	2302	129.44	18	18	0	4	4	11	iTRAQ 8plex (K N-term); iTRAQ 8plex (Y)	31882	molybdenum cofactor biosynthesis protein [Halobacterium salinarum NRC-1]
553	AAG20949.1	DAC79914.1	WP_010904162.1	none	1403	163.88	27	27	0	6	6	12	iTRAQ 8plex (K N-term); Deamidation (NQ)	29054	transcription regulator (plasmid) [Halobacterium salinarum NRC-1]
554	AAG19072.1	DAC77773.1	WP_012289179.1	Q9HRT6.2	2943	94.93	49	49	0	3	3	11	Carbamidomethylation; iTRAQ 8plex (K N-term); Deamidation (NQ)	6995	50S ribosomal protein L44E [Halobacterium salinarum NRC-1]
555	AAG20348.1	DAC79099.1	WP_010903649.1	none	1715	183.08	33	33	0	6	6	11	iTRAQ 8plex (K N-term); Deamidation (NQ)	28499	prephenate dehydratase [Halobacterium salinarum NRC-1]
556	AAG20675.1	DAC79442.1	WP_010903978.1	none	2554	164.67	15	15	0	4	4	11	Carbamidomethylation; iTRAQ 8plex (K N-term); Deamidation (NQ)	32781	hypothetical protein VNG_2642H [Halobacterium salinarum NRC-1]
557	AAG20338.1	DAC79089.1	WP_010903639.1	Q9HN83.1	1775	187.69	12	12	0	5	5	11	iTRAQ 8plex (K N-term)	56056	tryptophanyl-tRNA synthetase [Halobacterium salinarum NRC-1]
558	AAG20083.1	DAC78819.1	WP_010903383.1	Q9HNY7.1	1859	148.31	10	10	0	5	5	11	iTRAQ 8plex (K N-term)	53179	phosphoglycerate mutase [Halobacterium salinarum NRC-1]
559	AAG19138.1	DAC77843.1	WP_010902434.1	none	2114	155.7	24	24	0	5	5	11	iTRAQ 8plex (K N-term)	26294	NADH dehydrogenase/oxidoreductase [Halobacterium salinarum NRC-1]
56	AAG19953.1	DAC78682.1	WP_010903251.1	Q9HPB7.3	858	351.12	58	58	0	11	11	72	iTRAQ 8plex (K N-term); Deamidation (NQ)	26031	50S ribosomal protein L32E [Halobacterium salinarum NRC-1]
560	AAG20093.1	DAC78830.1	WP_010903393.1	Q9HNX7.1	1021	203.1	34	34	0	8	8	11	iTRAQ 8plex (K N-term)	29121	conserved hypothetical protein [Halobacterium salinarum NRC-1]
561	AAG18922.1	DAC77614.1	WP_010902217.1	none	1178	172.24	11	11	0	6	5	11	iTRAQ 8plex (K N-term)	65656	Htr14 transducer [Halobacterium salinarum NRC-1]
562	AAG20514.1	DAC79272.1	WP_010903816.1	none	1183	153.55	18	18	0	6	6	11	Carbamidomethylation; iTRAQ 8plex (K N-term); Deamidation (NQ)	42584	threonine synthase [Halobacterium salinarum NRC-1]
563	AAG20477.1	DAC79234.1	WP_010903779.1	none	2011	133.33	23	23	0	5	5	11	Carbamidomethylation; iTRAQ 8plex (K N-term); iTRAQ 8plex (Y)	38469	ribonucleoside reductase small chain [Halobacterium salinarum NRC-1]
564	AAG19490.1	DAC78204.1	WP_010902785.1	Q9HQM3.1	2106	161.48	21	21	0	5	5	11	iTRAQ 8plex (K N-term); iTRAQ 8plex (Y)	31985	conserved hypothetical protein [Halobacterium salinarum NRC-1]
565	AAG20029.1	DAC78762.1	WP_010903327.1	none	2607	149.57	29	29	0	4	4	11	iTRAQ 8plex (K N-term); Deamidation (NQ); iTRAQ 8plex (Y)	15238	transcription regulator [Halobacterium salinarum NRC-1]
566	AAG18863.1	DAC77551.1	WP_010902157.1	none	913	182.25	31	31	0	8	8	11	iTRAQ 8plex (K N-term); iTRAQ 8plex (Y)	39679	conserved hypothetical protein [Halobacterium salinarum NRC-1]
567	AAG18651.1	DAC77339.1	WP_010901949.1	none	1052	172.25	30	30	0	8	8	11	iTRAQ 8plex (K N-term); Deamidation (NQ)	41801	glucose-1-phosphate thymidylyltransferase [Halobacterium salinarum NRC-1]
568	AAG19842.1	DAC78569.1	WP_010903140.1	none	2171	236.97	59	59	0	4	4	11	Carbamidomethylation; iTRAQ 8plex (K N-term); Oxidation (M)	13423	hypothetical protein VNG_1562H [Halobacterium salinarum NRC-1]
569	AAG19050.1	DAC77747.1	WP_010902346.1	none	2240	215.88	28	28	0	4	4	11	iTRAQ 8plex (K N-term); iTRAQ 8plex (Y)	26207	oxidoreductase homolog [Halobacterium salinarum NRC-1]
57	AAG20346.1	DAC79097.1	WP_010903647.1	none	216	370.38	48	48	0	16	16	72	iTRAQ 8plex (K N-term); Deamidation (NQ); iTRAQ 8plex (Y)	50489	dihydrolipoamide S-acetyltransferase [Halobacterium salinarum NRC-1]
570	AAG20727.1	DAC79498.1	WP_010890518.1	none	2277	158.66	16	16	0	5	5	11	iTRAQ 8plex (K N-term); Deamidation (NQ)	42392	GvpC protein cluster A (plasmid) [Halobacterium salinarum NRC-1]
571	AAG20396.1	DAC79149.1	WP_012289476.1	none	2330	183.41	20	20	0	4	4	11	iTRAQ 8plex (K N-term); Deamidation (NQ)	27996	conserved hypothetical protein [Halobacterium salinarum NRC-1]
572	AAG20584.1	DAC79348.1	WP_012289522.1	none	2745	171.39	46	46	0	3	3	11	iTRAQ 8plex (K N-term); Deamidation (NQ)	13810	hypothetical protein VNG_2523H [Halobacterium salinarum NRC-1]
573	AAG19532.1	DAC78246.1	WP_010902827.1	none	1687	185.34	25	25	0	6	6	11	iTRAQ 8plex (K N-term); Deamidation (NQ)	38026	geranylgeranyl diphosphate synthase [Halobacterium salinarum NRC-1]
574	AAG20000.1	DAC78732.1	WP_010903298.1	none	1902	165.57	26	26	0	5	5	11	Carbamidomethylation; iTRAQ 8plex (K N-term); Deamidation (NQ)	39314	heme biosynthesis protein [Halobacterium salinarum NRC-1]
575	AAG19234.1	DAC77938.1	WP_010902530.1	none	2120	177.68	23	23	0	4	4	11	iTRAQ 8plex (K N-term)	24642	competence-damage protein CinA-like [Halobacterium salinarum NRC-1]
576	AAG19152.1	DAC77856.1	WP_010902448.1	none	2237	129.39	18	18	0	4	4	11	Carbamidomethylation; iTRAQ 8plex (K N-term); Deamidation (NQ)	27128	conserved hypothetical protein [Halobacterium salinarum NRC-1]
577	AAG19070.1	DAC77771.1	WP_010902366.1	Q9HRT8.1	2341	143.66	20	20	0	4	4	11	iTRAQ 8plex (K N-term); Deamidation (NQ)	29336	translation initiation factor eIF-2 subunit alpha [Halobacterium salinarum NRC-1]
578	AAG20141.1	DAC78881.1	WP_010903441.1	none	2374	197.11	34	34	0	4	4	11	Carbamidomethylation; iTRAQ 8plex (K N-term)	19866	conserved hypothetical protein [Halobacterium salinarum NRC-1]
579	AAG19599.1	DAC78316.1	WP_010902895.1	none	2461	187.82	38	38	0	4	4	11	iTRAQ 8plex (K N-term)	17315	conserved hypothetical protein [Halobacterium salinarum NRC-1]
580	AAG19177.1	DAC77882.1	WP_010902473.1	Q9HRI1.1	1299	218.72	43	43	0	7	7	11	iTRAQ 8plex (K N-term); Deamidation (NQ)	30154	fructose-bisphosphatase [Halobacterium salinarum NRC-1]
581	AAG19636.1	DAC78354.1	WP_010902932.1	none	1701	193.21	29	29	0	6	6	11	Carbamidomethylation; iTRAQ 8plex (K N-term); Deamidation (NQ)	27696	transcription regulator [Halobacterium salinarum NRC-1]
582	AAG19194.1	DAC77898.1	WP_010902490.1	none	1894	189.51	36	36	0	5	5	11	Carbamidomethylation; iTRAQ 8plex (K N-term)	20447	conserved hypothetical protein [Halobacterium salinarum NRC-1]
583	AAG19031.1	DAC77727.1	WP_010902327.1	none	2035	142.62	26	26	0	5	5	11	Carbamidomethylation; iTRAQ 8plex (K N-term); Deamidation (NQ)	32024	proliferating-cell nucleolar antigen [Halobacterium salinarum NRC-1]
584	AAG18987.1	DAC77682.1	WP_010902282.1	none	2052	219.25	38	38	0	5	5	11	Carbamidomethylation; iTRAQ 8plex (K N-term)	21835	hypothetical protein VNG_0441H [Halobacterium salinarum NRC-1]
585	AAG19365.1	DAC78071.1	WP_010902661.1	none	2475	167.18	21	21	0	4	4	11	iTRAQ 8plex (K N-term)	22968	NADH oxidase [Halobacterium salinarum NRC-1]
586	AAG20140.1	DAC78880.1	WP_010903440.1	none	2518	138.56	71	71	0	4	4	11	iTRAQ 8plex (K N-term); iTRAQ 8plex (Y)	6670	hypothetical protein VNG_1960H [Halobacterium salinarum NRC-1]
587	AAG20638.1	DAC79403.1	WP_010903940.1	none	2880	156.87	28	28	0	3	3	11	iTRAQ 8plex (K N-term); Deamidation (NQ)	15989	conserved hypothetical protein [Halobacterium salinarum NRC-1]
588	AAG19264.1	DAC77968.1	WP_010902560.1	none	2905	133.37	59	59	0	3	3	11	iTRAQ 8plex (K N-term); Deamidation (NQ)	9952	conserved hypothetical protein [Halobacterium salinarum NRC-1]
589	AAG19171.1	DAC77876.1	WP_010902467.1	none	2910	173.77	44	44	0	3	3	11	iTRAQ 8plex (K N-term); Deamidation (NQ)	10142	hypothetical protein VNG_0677H [Halobacterium salinarum NRC-1]
59	AAG20073.1	DAC78808.1	WP_010903372.1	none	374	329.06	46	46	0	15	15	71	iTRAQ 8plex (K N-term); Oxidation (M); Deamidation (NQ); iTRAQ 8plex (Y)	46309	isocitrate dehydrogenase NADP [Halobacterium salinarum NRC-1]
590	AAG20138.1	DAC78878.1	WP_010903438.1	none	818	208.94	19	19	0	8	8	10	iTRAQ 8plex (K N-term)	63504	archaeosine tRNA-ribosyltransferase [Halobacterium salinarum NRC-1]
591	AAG20370.1	DAC79121.1	WP_010903671.1	Q9HN51.1	1094	211.1	20	20	0	6	6	10	iTRAQ 8plex (K N-term); Deamidation (NQ)	45088	N-ethylammeline chlorohydrolase [Halobacterium salinarum NRC-1]
592	AAG18746.1	DAC77434.1	WP_010902041.1	none	1735	191.67	11	11	0	5	5	10	iTRAQ 8plex (K N-term); Deamidation (NQ)	71334	ABC transport protein [Halobacterium salinarum NRC-1]
593	AAG20189.1	DAC78933.1	WP_010903490.1	none	929	178.47	32	32	0	7	7	10	iTRAQ 8plex (K N-term); Deamidation (NQ)	32960	acetyltransferase homolog [Halobacterium salinarum NRC-1]
594	AAG19594.1	DAC78311.1	WP_012289296.1	Q9HQC1.1	1837	234.53	20	20	0	5	5	10	iTRAQ 8plex (K N-term)	44333	3-phosphoshikimate 1-carboxyvinyltransferase [Halobacterium salinarum NRC-1]
595	AAG19361.1	DAC78067.1	WP_010902657.1	none	2252	175.82	12	12	0	5	5	10	iTRAQ 8plex (K N-term); Oxidation (M); Deamidation (NQ)	40382	3-ketoacyl-CoA thiolase [Halobacterium salinarum NRC-1]
596	AAG19095.1	DAC77798.1	WP_010902391.1	none	1426	187.2	26	26	0	6	6	10	iTRAQ 8plex (K N-term)	28615	conserved hypothetical protein [Halobacterium salinarum NRC-1]
597	none	DAC79066.1	WP_012289456.1	none	833	190.36	11	11	0	9	9	10	iTRAQ 8plex (K N-term); Deamidation (NQ)	96535	TPA_inf: ATP-dependent DNA helicase MCM(intein-containing) [Halobacterium salinarum NRC-1]
598	AAG20202.1	DAC78948.1	WP_010903503.1	none	1814	200.58	40	40	0	6	6	10	iTRAQ 8plex (K N-term); Deamidation (NQ)	20158	HAM1 protein homolog [Halobacterium salinarum NRC-1]
599	AAG20219.1	DAC78965.1	WP_012289426.1	none	2183	147.81	7	7	0	4	4	10	Carbamidomethylation; iTRAQ 8plex (K N-term); Deamidation (NQ)	66524	conserved hypothetical protein [Halobacterium salinarum NRC-1]
6	AAG19899.1	DAC78626.1	WP_010903197.1	none	30	480.47	54	54	0	44	44	216	Carbamidomethylation; iTRAQ 8plex (K N-term); Deamidation (NQ); iTRAQ 8plex (Y)	115312	ribonucleoside reductase large chain [Halobacterium salinarum NRC-1]
60	AAG19454.1	DAC78167.1	WP_010902749.1	none	210	359.76	53	53	0	17	15	71	Carbamidomethylation; iTRAQ 8plex (K N-term); Oxidation (M); Deamidation (NQ); iTRAQ 8plex (Y)	44898	UDP-glucose dehydrogenase [Halobacterium salinarum NRC-1]
600	none	DAC78833.1	WP_010903396.1	none	1435	161.92	26	26	0	6	6	10	iTRAQ 8plex (K N-term); Deamidation (NQ)	28932	TPA_inf: TrmB family transcription regulator [Halobacterium salinarum NRC-1]
601	AAG20164.1	DAC78906.1	WP_010903465.1	Q9HNQ6.1	1752	160.03	15	15	0	6	6	10	iTRAQ 8plex (K N-term)	44202	peroxidase / catalase [Halobacterium salinarum NRC-1]
602	AAG20352.1	DAC79103.1	WP_010903653.1	none	2272	135.3	27	27	0	4	4	10	iTRAQ 8plex (K N-term); Deamidation (NQ)	20069	conserved hypothetical protein [Halobacterium salinarum NRC-1]
603	AAG20623.1	DAC79388.1	WP_010903925.1	none	2470	138.53	31	31	0	4	4	10	iTRAQ 8plex (K N-term); Deamidation (NQ)	15092	conserved hypothetical protein [Halobacterium salinarum NRC-1]
604	AAG19926.1	DAC78655.1	WP_010903224.1	none	1371	200.22	14	14	0	6	6	10	iTRAQ 8plex (K N-term)	57077	GTP-binding protein homolog [Halobacterium salinarum NRC-1]
605	AAG18731.1	DAC77416.1	WP_010902026.1	none	1374	194.99	26	26	0	6	6	10	Carbamidomethylation; iTRAQ 8plex (K N-term); Deamidation (NQ)	32877	phosphoglycerate dehydrogenase [Halobacterium salinarum NRC-1]
606	AAG18971.1	DAC77666.1	WP_012289154.1	none	1863	144.79	13	13	0	5	5	10	iTRAQ 8plex (K N-term)	44996	cytochrome P450 [Halobacterium salinarum NRC-1]
607	AAG20102.1	DAC78841.1	WP_010903402.1	none	1415	169.92	20	20	0	6	6	10	iTRAQ 8plex (K N-term)	38587	heme biosynthesis protein [Halobacterium salinarum NRC-1]
608	AAG20803.1	DAC79776.1	WP_010890490.1	none	1470	145.17	40	40	0	6	6	10	iTRAQ 8plex (K N-term); Deamidation (NQ)	18078	Vng6128h (plasmid) [Halobacterium salinarum NRC-1]
609	AAG19130.1	DAC77835.1	WP_012289197.1	none	1774	234.08	34	34	0	5	5	10	iTRAQ 8plex (K N-term); Deamidation (NQ); iTRAQ 8plex (Y)	31269	citrate (pro-3S)-lyase [Halobacterium salinarum NRC-1]
61	AAG19954.1	DAC78683.1	WP_010903252.1	Q9HPB6.1	1141	266.8	60	60	0	11	11	70	iTRAQ 8plex (K N-term); Deamidation (NQ); iTRAQ 8plex (Y)	16730	50S ribosomal protein L19E [Halobacterium salinarum NRC-1]
610	AAG19743.1	DAC78463.1	WP_010903040.1	Q9HPX4.1	1910	153.96	18	18	0	5	5	10	iTRAQ 8plex (K N-term)	35468	conserved hypothetical protein [Halobacterium salinarum NRC-1]
611	AAG20561.1	DAC79325.1	WP_010903863.1	none	3001	126.9	28	28	0	3	3	10	iTRAQ 8plex (K N-term); Deamidation (NQ)	11602	ferredoxin [Halobacterium salinarum NRC-1]
612	AAG18990.1	DAC77685.1	WP_010902285.1	none	1036	185.05	23	23	0	8	8	10	iTRAQ 8plex (K N-term)	43007	hypothetical protein VNG_0447H [Halobacterium salinarum NRC-1]
613	AAG19340.1	DAC78046.1	WP_010902637.1	none	1481	192.83	50	50	0	6	6	10	iTRAQ 8plex (K N-term)	17345	hypothetical protein VNG_0906H [Halobacterium salinarum NRC-1]
614	AAG20234.1	DAC78981.1	WP_010903536.1	Q9HNI6.2	2488	136.83	20	20	0	4	4	10	iTRAQ 8plex (K N-term); Deamidation (NQ)	30131	imidazoleglycerol-phosphate synthase [Halobacterium salinarum NRC-1]
615	AAG19872.1	DAC78599.1	WP_012289360.1	none	2337	137.46	29	29	0	4	4	10	iTRAQ 8plex (K N-term); Deamidation (NQ)	19941	conserved hypothetical protein [Halobacterium salinarum NRC-1]
616	none	DAC79055.1	WP_012289449.1	none	3023	137.08	28	28	0	5	5	10	iTRAQ 8plex (K N-term)	13573	TPA_inf: cupin 2 barrel domain protein [Halobacterium salinarum NRC-1]
617	AAG20648.1	DAC79414.1	WP_010903951.1	Q9HMC3.1	1277	161.87	50	50	0	7	7	10	Carbamidomethylation; iTRAQ 8plex (K N-term); Deamidation (NQ)	19363	conserved hypothetical protein [Halobacterium salinarum NRC-1]
618	AAG20156.1	DAC78898.1	WP_010903457.1	none	1725	180.76	17	17	0	6	6	10	Carbamidomethylation; iTRAQ 8plex (K N-term)	45857	conserved hypothetical protein [Halobacterium salinarum NRC-1]
619	AAG20603.1	DAC79367.1	WP_010903905.1	none	1919	199.37	18	18	0	5	5	10	iTRAQ 8plex (K N-term); Deamidation (NQ)	40557	conserved hypothetical protein [Halobacterium salinarum NRC-1]
62	AAG20186.1	DAC78929.1	WP_010903487.1	Q9HNN4.1	345	290.47	33	33	0	16	16	69	iTRAQ 8plex (K N-term); Deamidation (NQ); iTRAQ 8plex (Y)	55037	conserved hypothetical protein [Halobacterium salinarum NRC-1]
620	AAG20098.1	DAC78835.1	WP_012289401.1	none	1941	167.05	12	12	0	5	5	10	iTRAQ 8plex (K N-term); Deamidation (NQ)	59274	conserved hypothetical protein [Halobacterium salinarum NRC-1]
621	AAG20333.1	DAC79084.1	WP_010903634.1	Q9HN88.1	2004	204.2	26	26	0	5	5	10	iTRAQ 8plex (K N-term); Deamidation (NQ)	28786	ribose phosphate pyrophosphokinase [Halobacterium salinarum NRC-1]
622	none	DAC78025.1	WP_010902616.1	none	2936	108.74	18	18	0	3	3	10	iTRAQ 8plex (K N-term)	19069	TPA_inf: HTH/CBS domain protein [Halobacterium salinarum NRC-1]
623	AAG20024.1	DAC78757.1	WP_010903322.1	none	2963	106.27	21	21	0	3	3	10	iTRAQ 8plex (K N-term)	15807	hypothetical protein VNG_1807H [Halobacterium salinarum NRC-1]
624	AAG20167.1	DAC78909.1	WP_010903468.1	none	2969	183.16	57	57	0	3	3	10	iTRAQ 8plex (K N-term)	8657	conserved hypothetical protein [Halobacterium salinarum NRC-1]
625	AAG19638.1	DAC78356.1	WP_010902934.1	none	4868	90.93	18	18	0	2	2	10	iTRAQ 8plex (K N-term)	7732	hypothetical protein VNG_1289H [Halobacterium salinarum NRC-1]
626	AAG20252.1	DAC79000.1	WP_010903554.1	none	798	155.85	27	27	0	8	8	9	Carbamidomethylation; iTRAQ 8plex (K N-term); Deamidation (NQ)	44884	conserved hypothetical protein [Halobacterium salinarum NRC-1]
628	AAG20528.1	DAC79287.1	WP_012289509.1	none	2142	221.2	22	22	0	5	5	9	Carbamidomethylation; iTRAQ 8plex (K N-term); Deamidation (NQ)	36044	l-allo-threonine aldolase [Halobacterium salinarum NRC-1]
629	AAG18857.1	DAC77545.1	WP_010902151.1	none	2166	179.54	11	11	0	4	4	9	iTRAQ 8plex (K N-term)	49560	hypothetical protein VNG_0264H [Halobacterium salinarum NRC-1]
63	AAG20397.1	DAC79150.1	WP_010903698.1	Q9HN24.1	87	340.42	28	28	0	24	24	68	Carbamidomethylation; iTRAQ 8plex (K N-term); Deamidation (NQ); iTRAQ 8plex (Y)	100773	alanyl-tRNA synthetase [Halobacterium salinarum NRC-1]
630	AAG18776.1	DAC77462.1	WP_010902071.1	none	1310	154.93	27	27	0	7	7	9	iTRAQ 8plex (K N-term)	33644	2-keto-3-deoxygluconate kinase [Halobacterium salinarum NRC-1]
631	AAG19843.1	DAC78570.1	WP_010903141.1	none	1801	132.22	14	14	0	5	5	9	iTRAQ 8plex (K N-term)	42994	hypothetical protein VNG_1564H [Halobacterium salinarum NRC-1]
632	AAG20964.1	DAC79932.1	WP_012289734.1	none	1857	149.87	24	24	0	5	5	9	Carbamidomethylation; iTRAQ 8plex (K N-term); Deamidation (NQ)	33755	Spo0A activation inhibitor (plasmid) [Halobacterium salinarum NRC-1]
633	none	DAC78019.1	WP_012289242.1	Q9HR44.2	2585	123.38	53	53	0	4	4	9	iTRAQ 8plex (K N-term); Deamidation (NQ)	10129	TPA_inf: aspartyl/glutamyl-tRNA(Asn/Gln) amidotransferasesubunit C [Halobacterium salinarum NRC-1]
634	AAG20450.1	DAC79207.1	WP_010903752.1	none	3321	125.82	6	6	0	2	2	9	iTRAQ 8plex (K N-term); Deamidation (NQ)	56256	dipeptide ABC transporter permease [Halobacterium salinarum NRC-1]
635	AAG20051.1	DAC78786.1	WP_012289391.1	none	1091	212.17	32	32	0	7	7	9	iTRAQ 8plex (K N-term); Deamidation (NQ)	34331	conserved hypothetical protein [Halobacterium salinarum NRC-1]
636	AAG19065.1	DAC77765.1	WP_012289176.1	none	1264	174.35	23	23	0	7	7	9	Carbamidomethylation; iTRAQ 8plex (K N-term)	45627	conserved hypothetical protein [Halobacterium salinarum NRC-1]
637	AAG19239.1	DAC77943.1	WP_010902535.1	none	1460	156.86	22	22	0	6	6	9	iTRAQ 8plex (K N-term); Deamidation (NQ)	37078	phosphate regulatory protein homolog [Halobacterium salinarum NRC-1]
638	AAG20625.1	DAC79390.1	WP_010903927.1	none	1615	147.15	33	33	0	6	6	9	iTRAQ 8plex (K N-term); Deamidation (NQ)	21427	conserved hypothetical protein [Halobacterium salinarum NRC-1]
639	AAG18929.1	DAC77622.1	WP_010902224.1	none	2001	172.84	18	18	0	5	5	9	iTRAQ 8plex (K N-term)	37045	arsenical pump-driving ATPase [Halobacterium salinarum NRC-1]
64	AAG19939.1	DAC78668.1	WP_010903237.1	Q9HPD1.3	589	282.19	50	50	0	13	13	68	Carbamidomethylation; iTRAQ 8plex (K N-term); Oxidation (M); Deamidation (NQ)	25449	50S ribosomal protein L2P [Halobacterium salinarum NRC-1]
640	AAG19751.1	DAC78472.1	WP_010903048.1	none	2256	145.26	16	16	0	4	4	9	iTRAQ 8plex (K N-term); Deamidation (NQ)	44106	Htr12 transducer [Halobacterium salinarum NRC-1]
641	AAG19923.1	DAC78651.1	WP_010903220.1	Q9P9M3.3	2618	110.92	15	15	0	4	4	9	iTRAQ 8plex (K N-term); Deamidation (NQ); iTRAQ 8plex (Y)	29048	orotidine-5'-monophosphate (Ura3) [Halobacterium salinarum NRC-1]
642	AAG18973.1	DAC77668.1	WP_010902268.1	none	2637	155.62	19	19	0	3	3	9	iTRAQ 8plex (K N-term); Deamidation (NQ)	25068	L-isoaspartyl protein carboxyl methyltransferase [Halobacterium salinarum NRC-1]
643	AAG19226.1	DAC77930.1	WP_010902522.1	none	2782	130.24	42	42	0	3	2	9	iTRAQ 8plex (K N-term); Deamidation (NQ); iTRAQ 8plex (Y)	11832	conserved hypothetical protein [Halobacterium salinarum NRC-1]
644	AAG20596.1	DAC79360.1	WP_010903898.1	none	2881	118.19	16	16	0	3	3	9	iTRAQ 8plex (K N-term); iTRAQ 8plex (Y)	20735	isochorismatase [Halobacterium salinarum NRC-1]
645	AAG19631.1	DAC78349.1	WP_010902927.1	none	2962	128.57	16	16	0	3	3	9	iTRAQ 8plex (K N-term)	21048	conserved hypothetical protein [Halobacterium salinarum NRC-1]
646	AAG20772.1	DAC79744.1	WP_010890437.1	none	3504	118.15	16	16	0	2	2	9	iTRAQ 8plex (K N-term)	16030	Vng6085h (plasmid) [Halobacterium salinarum NRC-1]
647	none	DAC79197.1	WP_012289487.1	none	2007	148.83	47	47	0	6	6	9	iTRAQ 8plex (K N-term)	12883	TPA_inf: uncharacterized protein VNG_2335H [Halobacterium salinarum NRC-1]
648	AAG20130.1	DAC78869.1	WP_010903430.1	none	2059	116.88	19	19	0	5	5	9	iTRAQ 8plex (K N-term); Deamidation (NQ)	32279	formyltetrahydrofolate deformylase [Halobacterium salinarum NRC-1]
649	AAG18720.1	DAC77405.1	WP_010902015.1	none	2081	122.65	13	13	0	5	5	9	iTRAQ 8plex (K N-term)	41958	molybdenum cofactor biosynthesis protein [Halobacterium salinarum NRC-1]
65	AAG20511.1	DAC79269.1	WP_010903813.1	none	98	412.31	51	51	0	18	18	67	Carbamidomethylation; iTRAQ 8plex (K N-term); Deamidation (NQ); iTRAQ 8plex (Y)	54437	phosphoglycerate dehydrogenase [Halobacterium salinarum NRC-1]
650	AAG19838.1	DAC78565.1	WP_010903136.1	none	2559	143.28	16	16	0	4	4	9	Carbamidomethylation; iTRAQ 8plex (K N-term)	35092	cobalamin biosynthesis [Halobacterium salinarum NRC-1]
651	AAG20269.1	DAC79017.1	WP_010903571.1	none	2569	120.17	13	13	0	4	4	9	iTRAQ 8plex (K N-term)	30263	cell division inhibitor [Halobacterium salinarum NRC-1]
652	AAG19242.1	DAC77946.1	WP_010902538.1	none	2571	134.64	30	30	0	4	4	9	iTRAQ 8plex (K N-term)	15293	hypothetical protein VNG_0769H [Halobacterium salinarum NRC-1]
653	AAG19114.1	DAC77818.1	WP_010902410.1	none	2825	150.92	42	42	0	3	3	9	iTRAQ 8plex (K N-term); Deamidation (NQ)	10029	hypothetical protein VNG_0604H [Halobacterium salinarum NRC-1]
654	AAG19012.1	DAC77707.1	WP_010902307.1	none	2897	151.35	16	16	0	3	3	9	Carbamidomethylation; iTRAQ 8plex (K N-term); Deamidation (NQ)	31204	pyruvate ferredoxin oxidoreductase subunit beta [Halobacterium salinarum NRC-1]
655	AAG20678.1	DAC79446.1	WP_010903982.1	none	3702	128.83	16	16	0	2	2	9	iTRAQ 8plex (K N-term)	16699	conserved hypothetical protein [Halobacterium salinarum NRC-1]
656	AAG19822.1	DAC78548.1	WP_010903120.1	none	3754	113.89	16	16	0	2	2	9	iTRAQ 8plex (K N-term)	15265	conserved hypothetical protein [Halobacterium salinarum NRC-1]
657	AAG20389.1	DAC79141.1	WP_010903690.1	none	3885	127.89	56	56	0	2	2	9	iTRAQ 8plex (K N-term); Deamidation (NQ)	6020	hypothetical protein VNG_2273H [Halobacterium salinarum NRC-1]
658	AAG19045.1	DAC77741.1	WP_010902341.1	Q9HRW3.1	1142	142.64	7	7	0	6	6	8	Carbamidomethylation; iTRAQ 8plex (K N-term)	96970	conserved hypothetical protein [Halobacterium salinarum NRC-1]
659	AAG20360.1	DAC79111.1	WP_012289468.1	none	1793	144.28	13	13	0	5	5	8	iTRAQ 8plex (K N-term); Deamidation (NQ)	73965	conserved hypothetical protein [Halobacterium salinarum NRC-1]
66	AAG19688.1	DAC78406.1	WP_010902984.1	Q9HQ29.1	275	269.58	32	32	0	16	16	66	Carbamidomethylation; iTRAQ 8plex (K N-term); Deamidation (NQ); iTRAQ 8plex (Y)	49597	fumarate hydratase [Halobacterium salinarum NRC-1]
660	AAG20305.1	DAC79054.1	WP_010903607.1	none	1380	213.43	22	22	0	6	6	8	iTRAQ 8plex (K N-term); Deamidation (NQ)	40447	alcohol dehydrogenase [Halobacterium salinarum NRC-1]
661	AAG19267.1	DAC77971.1	WP_010902563.1	none	1825	136.83	11	11	0	3	3	8	iTRAQ 8plex (K N-term)	47338	succinate-semialdehyde dehydrogenase [Halobacterium salinarum NRC-1]
662	AAG20010.1	DAC78742.1	WP_049892517.1	none	1474	126.12	16	16	0	6	6	8	iTRAQ 8plex (K N-term)	34018	conserved hypothetical protein [Halobacterium salinarum NRC-1]
663	AAG19503.1	DAC78217.1	WP_010902798.1	none	1805	157.45	17	17	0	5	5	8	iTRAQ 8plex (K N-term)	40329	GTP-binding protein DRG [Halobacterium salinarum NRC-1]
664	AAG19036.1	DAC77732.1	WP_010902332.1	none	1789	162.74	19	19	0	5	5	8	iTRAQ 8plex (K N-term); Deamidation (NQ)	42645	GTP-binding protein homolog [Halobacterium salinarum NRC-1]
665	AAG20937.1	DAC79902.1	WP_010904150.1	none	1425	156.67	18	18	0	6	6	8	iTRAQ 8plex (K N-term)	49330	Vng6302c (plasmid) [Halobacterium salinarum NRC-1]
666	AAG19602.1	DAC78319.1	WP_010902898.1	none	1832	155.67	10	10	0	6	6	8	Carbamidomethylation; iTRAQ 8plex (K N-term); Deamidation (NQ)	76347	amino acid transporter [Halobacterium salinarum NRC-1]
667	AAG19151.1	DAC77855.1	WP_012289204.1	none	1980	189.01	14	14	0	5	5	8	iTRAQ 8plex (K N-term); Deamidation (NQ)	57447	methylmalonyl-CoA mutase subunit alpha [Halobacterium salinarum NRC-1]
668	AAG20701.1	DAC79472.1	WP_010904005.1	none	2205	147.23	9	9	0	4	4	8	iTRAQ 8plex (K N-term)	64665	hypothetical protein VNG_2678H [Halobacterium salinarum NRC-1]
669	AAG20221.1	DAC78967.1	WP_010903522.1	none	2698	144.63	14	14	0	3	3	8	iTRAQ 8plex (K N-term)	33172	conserved hypothetical protein [Halobacterium salinarum NRC-1]
67	AAG18728.1	DAC77413.1	WP_010902023.1	Q9HSS4.1	511	271.16	74	74	0	13	13	65	Carbamidomethylation; iTRAQ 8plex (K N-term); Deamidation (NQ); iTRAQ 8plex (Y)	19672	50S ribosomal protein L10E [Halobacterium salinarum NRC-1]
670	AAG19400.1	DAC78107.1	WP_010902697.1	none	3156	93.04	27	27	0	2	2	8	iTRAQ 8plex (K N-term); Deamidation (NQ); iTRAQ 8plex (Y)	10373	conserved hypothetical protein [Halobacterium salinarum NRC-1]
671	AAG19979.1	DAC78709.1	WP_010903277.1	none	1444	183.29	25	25	0	5	5	8	Carbamidomethylation; iTRAQ 8plex (K N-term); Deamidation (NQ)	34295	hypothetical protein VNG_1751H [Halobacterium salinarum NRC-1]
672	AAG18868.1	DAC77558.1	WP_010902162.1	none	1689	125.88	24	24	0	6	6	8	Carbamidomethylation; iTRAQ 8plex (K N-term)	39151	sarcosine oxidase [Halobacterium salinarum NRC-1]
673	AAG19333.1	DAC78039.1	WP_010902630.1	none	1694	148.04	25	25	0	6	6	8	Carbamidomethylation; iTRAQ 8plex (K N-term)	28969	uridine phosphorylase [Halobacterium salinarum NRC-1]
674	AAG20422.1	DAC79175.1	WP_010903724.1	none	1744	196.99	42	42	0	5	5	8	iTRAQ 8plex (K N-term)	20544	conserved hypothetical protein [Halobacterium salinarum NRC-1]
675	AAG20655.1	DAC79421.1	WP_010903958.1	none	2627	156.43	13	13	0	4	4	8	Carbamidomethylation; iTRAQ 8plex (K N-term)	36203	alcohol dehydrogenase [Halobacterium salinarum NRC-1]
676	AAG19395.1	DAC78102.1	WP_010902692.1	none	3043	119.32	40	40	0	3	3	8	iTRAQ 8plex (K N-term); Oxidation (M)	13436	chemotaxis protein [Halobacterium salinarum NRC-1]
677	AAG20052.1	DAC78787.1	WP_010903351.1	none	1190	162.85	35	35	0	7	7	8	Carbamidomethylation; iTRAQ 8plex (K N-term)	24834	conserved hypothetical protein [Halobacterium salinarum NRC-1]
678	AAG18970.1	DAC77665.1	WP_010902265.1	none	2076	135.55	36	36	0	5	5	8	iTRAQ 8plex (K N-term)	16937	conserved hypothetical protein [Halobacterium salinarum NRC-1]
679	AAG18860.1	DAC77548.1	WP_010902154.1	none	2194	160.68	21	21	0	4	4	8	Carbamidomethylation; iTRAQ 8plex (K N-term)	31630	hypothetical protein VNG_0267H [Halobacterium salinarum NRC-1]
68	AAG19500.1	DAC78214.1	WP_010902795.1	none	565	336.48	75	75	0	12	12	65	iTRAQ 8plex (K N-term); Oxidation (M); Deamidation (NQ)	23092	50S ribosomal protein L1P [Halobacterium salinarum NRC-1]
680	AAG18991.1	DAC77686.1	WP_010902286.1	Q9HS17.1	2324	97.12	11	11	0	4	4	8	iTRAQ 8plex (K N-term); Deamidation (NQ)	37510	glucose dehydrogenase [Halobacterium salinarum NRC-1]
681	AAG19734.1	DAC78454.1	WP_012289326.1	none	2344	149.85	20	20	0	4	4	8	iTRAQ 8plex (K N-term); Deamidation (NQ)	28428	hypothetical protein VNG_1417H [Halobacterium salinarum NRC-1]
682	AAG20607.1	DAC79371.1	WP_010903909.1	none	2707	108.36	25	25	0	3	3	8	Carbamidomethylation; iTRAQ 8plex (K N-term)	20245	hypothetical protein VNG_2554H [Halobacterium salinarum NRC-1]
683	AAG20295.1	DAC79044.1	WP_010903597.1	none	3062	140.97	15	15	0	3	3	8	iTRAQ 8plex (K N-term)	26404	putative oxidoreductase [Halobacterium salinarum NRC-1]
684	AAG20570.1	DAC79334.1	WP_010903872.1	none	3692	132.65	29	29	0	2	2	8	iTRAQ 8plex (K N-term); Deamidation (NQ)	11698	conserved hypothetical protein [Halobacterium salinarum NRC-1]
685	AAG20334.1	DAC79085.1	WP_010903635.1	none	1677	165.04	24	24	0	6	6	8	Carbamidomethylation; iTRAQ 8plex (K N-term)	28757	hypothetical protein VNG_2204H [Halobacterium salinarum NRC-1]
686	AAG20579.1	DAC79343.1	WP_010903881.1	none	1944	171.06	25	25	0	5	5	8	iTRAQ 8plex (K N-term); Deamidation (NQ)	27484	conserved hypothetical protein [Halobacterium salinarum NRC-1]
687	AAG20136.1	DAC78875.1	WP_010903436.1	none	1988	129.44	62	62	0	5	5	8	iTRAQ 8plex (K N-term); Deamidation (NQ)	10200	hypothetical protein VNG_1954H [Halobacterium salinarum NRC-1]
688	AAG20658.1	DAC79424.1	WP_010903961.1	none	2055	171.94	22	22	0	5	5	8	iTRAQ 8plex (K N-term)	33805	hypothetical protein VNG_2622H [Halobacterium salinarum NRC-1]
689	AAG18989.1	DAC77684.1	WP_012289156.1	Q9HS19.2	2067	168.64	23	23	0	5	5	8	Carbamidomethylation; iTRAQ 8plex (K N-term)	32414	dihydrodipicolinate synthase [Halobacterium salinarum NRC-1]
69	AAG19986.1	DAC78716.1	WP_010903284.1	Q9HP84.1	130	370.22	31	31	0	19	18	65	iTRAQ 8plex (K N-term); Deamidation (NQ)	85219	Htr5 transducer [Halobacterium salinarum NRC-1]
690	AAG19882.1	DAC78609.1	WP_010903180.1	none	2425	170.52	37	37	0	4	4	8	iTRAQ 8plex (K N-term)	16487	hypothetical protein VNG_1621H [Halobacterium salinarum NRC-1]
691	AAG20744.1	DAC80037.1	none	none	2439	143.71	79	79	0	4	4	8	Carbamidomethylation; iTRAQ 8plex (K N-term)	6578	Vng6051h (plasmid) [Halobacterium salinarum NRC-1]
692	AAG20799.1	DAC79770.1	WP_010890494.1	none	2621	152.58	17	17	0	4	4	8	iTRAQ 8plex (K N-term)	28152	Spo0A activation inhibitor (plasmid) [Halobacterium salinarum NRC-1]
693	AAG20067.1	DAC78802.1	WP_010903366.1	none	2818	180.96	21	21	0	3	3	8	iTRAQ 8plex (K N-term)	31087	methionyl aminopeptidase [Halobacterium salinarum NRC-1]
694	AAG20659.1	DAC79426.1	WP_012289529.1	none	2915	120.12	14	14	0	4	4	8	iTRAQ 8plex (K N-term)	23107	riboflavin synthase alpha subunit [Halobacterium salinarum NRC-1]
695	AAG20409.1	DAC79162.1	WP_010903710.1	none	2924	128.01	29	29	0	3	3	8	Carbamidomethylation; iTRAQ 8plex (K N-term); Deamidation (NQ)	16894	hypothetical protein VNG_2297H [Halobacterium salinarum NRC-1]
696	none	DAC79620.1	WP_010890456.1	none	2940	123.51	23	23	0	3	3	8	Carbamidomethylation; iTRAQ 8plex (K N-term); Deamidation (NQ)	16031	TPA_inf: arsenate reductase (glutaredoxin) (plasmid) [Halobacterium salinarum NRC-1]
697	none	DAC77775.1	none	none	2985	115.55	32	32	0	3	3	8	iTRAQ 8plex (K N-term)	10071	TPA_inf: uncharacterized protein VNG_0553a [Halobacterium salinarum NRC-1]
698	AAG20471.1	DAC79228.1	WP_010903773.1	none	3007	198.98	38	38	0	3	3	8	iTRAQ 8plex (K N-term)	13704	hypothetical protein VNG_2376H [Halobacterium salinarum NRC-1]
699	AAG20583.1	DAC79347.1	WP_010903885.1	none	3087	132.6	19	19	0	3	3	8	iTRAQ 8plex (K N-term)	19841	conserved hypothetical protein [Halobacterium salinarum NRC-1]
7	none	DAC79456.1	WP_010903990.1	Q9HM85.2	44	427.63	48	48	0	34	34	215	Carbamidomethylation; iTRAQ 8plex (K N-term); Oxidation (M); Deamidation (NQ); iTRAQ 8plex (Y)	80397	TPA_inf: translation elongation factor aEF-2 [Halobacterium salinarum NRC-1]
70	AAG20693.1	DAC79463.1	WP_010903997.1	none	233	302.21	33	33	0	19	19	64	iTRAQ 8plex (K N-term); Deamidation (NQ); iTRAQ 8plex (Y)	67276	DNA-directed RNA polymerase subunit B' [Halobacterium salinarum NRC-1]
700	AAG20321.1	DAC79072.1	WP_010903622.1	none	3677	211.78	36	36	0	2	2	8	Carbamidomethylation; iTRAQ 8plex (K N-term); Deamidation (NQ)	14613	histidine triad protein [Halobacterium salinarum NRC-1]
701	AAG19572.1	DAC78288.1	WP_010902868.1	none	3682	187.73	18	18	0	4	4	8	iTRAQ 8plex (K N-term)	22597	fuculose-1-phosphate aldolase [Halobacterium salinarum NRC-1]
702	AAG20456.1	DAC79213.1	WP_010903758.1	none	1327	158.02	8	8	0	5	5	7	iTRAQ 8plex (K N-term); Deamidation (NQ)	85600	ATP-dependent RNA helicase homolog eIF-4A [Halobacterium salinarum NRC-1]
703	AAG19529.1	DAC78243.1	WP_010902824.1	none	1787	125.6	22	22	0	5	5	7	Carbamidomethylation; iTRAQ 8plex (K N-term)	33502	mevalonate kinase [Halobacterium salinarum NRC-1]
704	AAG19758.1	DAC78479.1	WP_010903055.1	none	1366	150.86	27	27	0	6	6	7	iTRAQ 8plex (K N-term); Deamidation (NQ)	30877	translation initiation factor eIF-2B subunit delta [Halobacterium salinarum NRC-1]
705	AAG19141.1	DAC77846.1	WP_010902437.1	none	1664	228.03	63	63	0	6	6	7	Carbamidomethylation; iTRAQ 8plex (K N-term); Deamidation (NQ)	17523	NADH dehydrogenase/oxidoreductase-like protein [Halobacterium salinarum NRC-1]
706	AAG19180.1	DAC77885.1	WP_010902476.1	none	2129	146.11	21	21	0	4	4	7	iTRAQ 8plex (K N-term); Deamidation (NQ)	30837	ABC transporter ATP-binding protein [Halobacterium salinarum NRC-1]
707	AAG19221.1	DAC77925.1	WP_010902517.1	none	2293	108.35	7	7	0	4	4	7	iTRAQ 8plex (K N-term)	75729	spore cortex synthesis protein [Halobacterium salinarum NRC-1]
708	AAG20033.1	DAC78767.1	WP_010903332.1	none	2648	164.06	20	20	0	3	3	7	iTRAQ 8plex (K N-term)	21204	molybdenum cofactor biosynthesis protein [Halobacterium salinarum NRC-1]
709	AAG19990.1	DAC78722.1	WP_010903288.1	Q9HP80.1	2739	161.36	28	28	0	3	3	7	iTRAQ 8plex (K N-term); Deamidation (NQ)	26180	conserved hypothetical protein [Halobacterium salinarum NRC-1]
71	AAG20262.1	DAC79010.1	WP_010903564.1	none	715	300.48	45	45	0	11	11	64	iTRAQ 8plex (K N-term); Oxidation (M); Deamidation (NQ); iTRAQ 8plex (Y)	34210	branched-chain amino acid aminotransferase [Halobacterium salinarum NRC-1]
710	AAG19193.1	DAC77897.1	WP_010902489.1	none	1734	109.89	16	16	0	6	6	7	iTRAQ 8plex (K N-term)	35031	conserved hypothetical protein [Halobacterium salinarum NRC-1]
711	AAG18851.1	DAC77539.1	WP_010902145.1	Q9HSF6.1	1754	174.13	34	34	0	5	5	7	Carbamidomethylation; iTRAQ 8plex (K N-term); Deamidation (NQ)	20981	conserved hypothetical protein [Halobacterium salinarum NRC-1]
712	AAG20465.1	DAC79222.1	WP_010903767.1	Q9HMV6.1	1810	114.27	5	5	0	4	4	7	iTRAQ 8plex (K N-term)	83580	DNA repair protein [Halobacterium salinarum NRC-1]
713	AAG19637.1	DAC78355.1	WP_010902933.1	none	1831	136.68	33	33	0	5	5	7	Carbamidomethylation; iTRAQ 8plex (K N-term)	15686	conserved hypothetical protein [Halobacterium salinarum NRC-1]
714	AAG19237.1	DAC77941.1	WP_010902533.1	none	2097	111.07	14	14	0	5	5	8	iTRAQ 8plex (K N-term)	36238	conserved hypothetical protein [Halobacterium salinarum NRC-1]
715	AAG19987.1	DAC78717.1	WP_173362414.1	none	2662	140.88	17	17	0	3	3	7	iTRAQ 8plex (K N-term); Deamidation (NQ)	35622	putative ABC transporter [Halobacterium salinarum NRC-1]
716	AAG19618.1	DAC78336.1	WP_010902914.1	none	3134	108.32	52	52	0	3	3	7	Carbamidomethylation; iTRAQ 8plex (K N-term)	6763	hypothetical protein VNG_1261H [Halobacterium salinarum NRC-1]
717	none	DAC78449.1	WP_049892506.1	none	1770	142.38	13	13	0	5	5	7	iTRAQ 8plex (K N-term)	58330	TPA_inf: DUF181 family protein [Halobacterium salinarum NRC-1]
718	AAG18777.1	DAC77463.1	WP_010902072.1	Q9HSM6.1	1871	157.78	9	9	0	5	5	7	iTRAQ 8plex (K N-term); Deamidation (NQ)	67918	DNA mismatch repair protein [Halobacterium salinarum NRC-1]
719	AAG19740.1	DAC78460.1	WP_010903037.1	none	2308	113.72	46	46	0	4	3	7	iTRAQ 8plex (K N-term)	10808	hypothetical protein VNG_1426H [Halobacterium salinarum NRC-1]
72	AAG19885.1	DAC78612.1	WP_010903183.1	none	106	381.08	34	34	0	18	18	63	Carbamidomethylation; iTRAQ 8plex (K N-term); Oxidation (M); Deamidation (NQ); iTRAQ 8plex (Y)	80159	malate dehydrogenase [Halobacterium salinarum NRC-1]
720	AAG19133.1	DAC77838.1	WP_010902429.1	Q9HRM5.1	2317	149.1	54	54	0	4	4	7	iTRAQ 8plex (K N-term)	13719	riboflavin synthase beta subunit [Halobacterium salinarum NRC-1]
721	AAG18909.1	DAC77601.1	WP_010902203.1	none	2348	128.75	15	15	0	4	4	7	iTRAQ 8plex (K N-term)	25934	purine phosphoribosyltransferase [Halobacterium salinarum NRC-1]
722	AAG19616.1	DAC78334.1	WP_010902912.1	none	2527	146.86	14	14	0	4	4	7	iTRAQ 8plex (K N-term); Deamidation (NQ)	37753	thioredoxin [Halobacterium salinarum NRC-1]
723	AAG20187.1	DAC78931.1	WP_010903488.1	none	2652	88.88	9	9	0	3	3	7	iTRAQ 8plex (K N-term)	38888	general stress protein 69 [Halobacterium salinarum NRC-1]
724	AAG19380.1	DAC78087.1	WP_010902677.1	none	2919	153.58	25	25	0	3	3	7	iTRAQ 8plex (K N-term)	17717	flagella-related protein E [Halobacterium salinarum NRC-1]
725	AAG19379.1	DAC78086.1	WP_010902676.1	none	3074	148.53	8	8	0	3	3	7	iTRAQ 8plex (K N-term); Deamidation (NQ)	54789	conserved hypothetical protein [Halobacterium salinarum NRC-1]
726	AAG19983.1	DAC78713.1	WP_049892515.1	Q9HP87.2	3688	143.8	43	43	0	3	3	7	iTRAQ 8plex (K N-term); Deamidation (NQ)	9799	translation initiation factor eIF-1A [Halobacterium salinarum NRC-1]
727	AAG20902.1	DAC79867.1	WP_010904115.1	none	3714	113.17	24	24	0	2	2	7	iTRAQ 8plex (K N-term)	11468	Vng6254c (plasmid) [Halobacterium salinarum NRC-1]
728	AAG20741.1	DAC79511.1	WP_012289549.1	none	3871	92.19	48	48	0	2	2	7	iTRAQ 8plex (K N-term); Deamidation (NQ)	8648	Vng6047h (plasmid) [Halobacterium salinarum NRC-1]
729	AAG20361.1	DAC79112.1	WP_010903662.1	Q9HN60.1	1954	155.42	21	21	0	5	5	7	iTRAQ 8plex (K N-term); Deamidation (NQ); iTRAQ 8plex (Y)	32672	conserved hypothetical protein [Halobacterium salinarum NRC-1]
73	AAG19913.1	DAC78641.1	WP_010903210.1	none	14	365.91	57	57	0	21	21	63	iTRAQ 8plex (K N-term); Deamidation (NQ)	56675	Htr1 transducer [Halobacterium salinarum NRC-1]
730	AAG20899.1	DAC79864.1	WP_010904112.1	none	2422	158.11	25	25	0	4	4	7	iTRAQ 8plex (K N-term)	24030	TRK potassium uptake system protein (plasmid) [Halobacterium salinarum NRC-1]
731	AAG19552.1	DAC78268.1	WP_010902848.1	Q9HQG3.1	2430	181.04	26	26	0	4	4	7	iTRAQ 8plex (K N-term)	22499	fibrillarin [Halobacterium salinarum NRC-1]
732	AAG19849.1	DAC78576.1	WP_012289355.1	Q9HPL8.2	2467	176.08	22	22	0	4	4	7	Carbamidomethylation; iTRAQ 8plex (K N-term); Deamidation (NQ)	29922	conserved hypothetical protein [Halobacterium salinarum NRC-1]
733	AAG20162.1	DAC78904.1	WP_010903463.1	none	2565	96.84	36	36	0	4	4	7	iTRAQ 8plex (K N-term); Deamidation (NQ)	16398	hypothetical protein VNG_1989H [Halobacterium salinarum NRC-1]
734	AAG18951.1	DAC77645.1	WP_010902246.1	none	2610	127.11	29	29	0	4	4	7	iTRAQ 8plex (K N-term)	14343	conserved hypothetical protein [Halobacterium salinarum NRC-1]
735	AAG18687.1	DAC77373.1	WP_010901984.1	none	2626	104.79	16	16	0	4	4	7	iTRAQ 8plex (K N-term)	28842	hypothetical protein VNG_0049H [Halobacterium salinarum NRC-1]
736	AAG19524.1	DAC78238.1	WP_010902819.1	Q9HQJ1.1	2861	167.72	80	80	0	3	3	7	Carbamidomethylation; iTRAQ 8plex (K N-term)	7443	DNA-directed RNA polymerase subunit N [Halobacterium salinarum NRC-1]
737	none	DAC79341.1	WP_012289520.1	none	2929	157.67	24	24	0	3	3	7	iTRAQ 8plex (K N-term)	16675	TPA_inf: uncharacterized protein VNG_2515H [Halobacterium salinarum NRC-1]
738	AAG19388.1	DAC78095.1	WP_010902685.1	none	2979	120.37	14	14	0	3	3	7	iTRAQ 8plex (K N-term); Deamidation (NQ)	31108	conserved hypothetical protein [Halobacterium salinarum NRC-1]
739	AAG20182.1	DAC78925.1	WP_010903483.1	Q9HNN8.1	3051	142.57	15	15	0	3	3	7	iTRAQ 8plex (K N-term); Deamidation (NQ)	24898	conserved hypothetical protein [Halobacterium salinarum NRC-1]
74	AAG19545.1	DAC78259.1	WP_010902840.1	none	709	281.21	63	63	0	15	15	63	iTRAQ 8plex (K N-term); Deamidation (NQ); iTRAQ 8plex (Y)	21975	conserved hypothetical protein [Halobacterium salinarum NRC-1]
740	AAG20278.1	DAC79026.1	WP_010903580.1	Q9HNE2.1	3672	171.78	39	39	0	2	2	7	iTRAQ 8plex (K N-term); Deamidation (NQ)	12388	H+-transporting ATP synthase subunit F [Halobacterium salinarum NRC-1]
741	AAG19015.1	DAC77711.1	WP_012289162.1	none	3700	142.75	25	25	0	2	2	7	iTRAQ 8plex (K N-term)	14653	conserved hypothetical protein [Halobacterium salinarum NRC-1]
742	AAG20420.1	DAC79173.1	WP_010903722.1	none	3775	91.57	25	25	0	2	2	7	Carbamidomethylation; iTRAQ 8plex (K N-term)	10441	hypothetical protein VNG_2310H [Halobacterium salinarum NRC-1]
743	AAG20901.1	DAC79866.1	WP_010904114.1	none	3810	116.36	21	21	0	2	2	7	iTRAQ 8plex (K N-term)	11236	Vng6251h (plasmid) [Halobacterium salinarum NRC-1]
744	AAG19166.1	DAC77871.1	WP_010902462.1	none	3821	94.96	15	15	0	2	2	7	iTRAQ 8plex (K N-term)	14605	methylmalonyl-CoA mutase [Halobacterium salinarum NRC-1]
745	AAG19539.1	DAC78253.1	WP_010902834.1	none	3880	81.19	37	37	0	2	2	7	Carbamidomethylation; iTRAQ 8plex (K N-term); Deamidation (NQ)	7000	50S ribosomal protein L24E [Halobacterium salinarum NRC-1]
746	AAG19621.1	DAC78339.1	WP_010902917.1	Q9HQ95.1	3971	137.44	39	39	0	2	2	7	iTRAQ 8plex (K N-term); Deamidation (NQ)	13742	conserved hypothetical protein [Halobacterium salinarum NRC-1]
747	AAG19471.1	DAC78184.1	WP_010902766.1	none	3995	107.74	2	2	0	2	2	7	iTRAQ 8plex (K N-term)	114586	transmembrane oligosaccharyl transferase [Halobacterium salinarum NRC-1]
748	AAG19965.1	DAC78694.1	WP_010903263.1	Q9HPA5.1	2770	79.33	10	10	0	2	2	6	iTRAQ 8plex (K N-term)	21632	cytidydylate kinase [Halobacterium salinarum NRC-1]
749	AAG20381.1	DAC79133.1	WP_010903682.1	Q9HN40.1	3125	94.73	10	10	0	3	3	6	iTRAQ 8plex (K N-term); Oxidation (M)	28151	cell division protein [Halobacterium salinarum NRC-1]
75	AAG19651.1	DAC78369.1	WP_010902947.1	none	249	258.37	30	30	0	14	14	62	Carbamidomethylation; iTRAQ 8plex (K N-term); Deamidation (NQ)	66867	succinate dehydrogenase subunit A [Halobacterium salinarum NRC-1]
750	AAG20462.1	DAC79219.1	WP_010903764.1	Q9HMV9.1	3329	139.92	17	17	0	2	2	6	iTRAQ 8plex (K N-term)	19633	conserved hypothetical protein [Halobacterium salinarum NRC-1]
751	AAG19999.1	DAC78731.1	WP_010903297.1	none	2175	96.01	15	15	0	3	3	6	iTRAQ 8plex (K N-term)	22685	conserved hypothetical protein [Halobacterium salinarum NRC-1]
752	AAG20362.1	DAC79113.1	WP_010903663.1	none	2244	99.71	10	10	0	4	4	6	iTRAQ 8plex (K N-term)	36188	replication factor C small subunit [Halobacterium salinarum NRC-1]
753	AAG20258.1	DAC79006.1	WP_010903560.1	Q9HNG2.1	3324	151.68	23	23	0	3	3	6	iTRAQ 8plex (K N-term)	18264	orotate phosphoribosyl transferase [Halobacterium salinarum NRC-1]
754	AAG19476.1	DAC78189.1	WP_012289275.1	none	1464	140.77	25	25	0	5	5	6	iTRAQ 8plex (K N-term); Deamidation (NQ)	28050	chloromuconate cycloisomerase [Halobacterium salinarum NRC-1]
755	AAG20439.1	DAC79195.1	WP_010903741.1	none	1766	157.08	11	11	0	4	4	6	Carbamidomethylation; iTRAQ 8plex (K N-term)	49288	conserved hypothetical protein [Halobacterium salinarum NRC-1]
756	AAG19399.1	DAC78106.1	WP_010902696.1	none	1767	120.49	15	15	0	5	5	6	iTRAQ 8plex (K N-term)	38565	conserved hypothetical protein [Halobacterium salinarum NRC-1]
757	AAG19760.1	DAC78481.1	WP_010903057.1	none	2178	155.01	12	12	0	4	4	6	Carbamidomethylation; iTRAQ 8plex (K N-term); Deamidation (NQ)	52845	conserved hypothetical protein [Halobacterium salinarum NRC-1]
758	AAG19475.1	DAC78188.1	WP_010902770.1	none	1844	112.44	12	12	0	4	4	6	Carbamidomethylation; iTRAQ 8plex (K N-term)	50378	long-chain fatty-acid-CoA ligase [Halobacterium salinarum NRC-1]
759	none	DAC78908.1	WP_012289414.1	none	2223	144.57	30	30	0	5	5	6	iTRAQ 8plex (K N-term)	16592	TPA_inf: rRNA maturation endonuclease Nob1 [Halobacterium salinarum NRC-1]
76	AAG20371.1	DAC79122.1	WP_010903672.1	Q9HN50.1	696	377.89	42	42	0	14	14	62	Carbamidomethylation; iTRAQ 8plex (K N-term); Oxidation (M); Deamidation (NQ); iTRAQ 8plex (Y)	45907	adenosylhomocysteinase [Halobacterium salinarum NRC-1]
760	AAG19196.1	DAC77900.1	WP_010902492.1	Q9HRG2.1	2230	139.42	10	10	0	4	4	6	iTRAQ 8plex (K N-term)	51384	thiamine biosynthesis protein [Halobacterium salinarum NRC-1]
761	none	DAC78399.1	WP_012289315.1	none	2255	148.35	22	22	0	4	4	6	iTRAQ 8plex (K N-term); Deamidation (NQ)	26780	TPA_inf: tRNA (cytidine/uridine-2'-O-)-methyltransferase [Halobacterium salinarum NRC-1]
762	AAG19360.1	DAC78066.1	WP_010902656.1	none	2721	139.97	13	13	0	3	3	6	iTRAQ 8plex (K N-term)	35288	alkanal monooxygenase homolog [Halobacterium salinarum NRC-1]
763	AAG20582.1	DAC79346.1	WP_010903884.1	none	2947	135.82	29	29	0	3	3	6	iTRAQ 8plex (K N-term); iTRAQ 8plex (Y)	15332	hypothetical protein VNG_2521H [Halobacterium salinarum NRC-1]
764	AAG19719.1	DAC78438.1	WP_010903016.1	none	3215	110.22	14	14	0	2	2	6	iTRAQ 8plex (K N-term)	16429	conserved hypothetical protein [Halobacterium salinarum NRC-1]
765	AAG20926.1	DAC79891.1	WP_010904139.1	none	3818	133.06	37	37	0	2	2	6	iTRAQ 8plex (K N-term); Oxidation (M); Deamidation (NQ)	10188	Vng6288c (plasmid) [Halobacterium salinarum NRC-1]
766	AAG19598.1	DAC78315.1	WP_010902894.1	none	1828	129.56	12	12	0	5	5	6	iTRAQ 8plex (K N-term)	50656	conserved hypothetical protein [Halobacterium salinarum NRC-1]
767	AAG19494.1	DAC78208.1	WP_010902789.1	Q9HQL9.1	2332	129.55	8	8	0	4	4	6	iTRAQ 8plex (K N-term); Deamidation (NQ)	54035	cysteinyl-tRNA synthetase [Halobacterium salinarum NRC-1]
768	AAG18785.1	DAC77472.1	WP_010902080.1	none	2362	154.7	22	22	0	4	4	6	iTRAQ 8plex (K N-term); Deamidation (NQ)	25968	hypothetical protein VNG_0168H [Halobacterium salinarum NRC-1]
769	AAG20197.1	DAC78942.1	WP_010903498.1	none	2379	186.6	32	32	0	4	4	6	iTRAQ 8plex (K N-term)	20941	HoxA-like transcriptional regulator [Halobacterium salinarum NRC-1]
77	AAG20336.1	DAC79087.1	WP_010903637.1	none	122	333.48	51	51	0	18	18	62	Carbamidomethylation; iTRAQ 8plex (K N-term); Deamidation (NQ); iTRAQ 8plex (Y)	47982	phosphomannomutase [Halobacterium salinarum NRC-1]
770	AAG19127.1	DAC77832.1	WP_049892595.1	none	2564	126.57	8	8	0	4	4	6	iTRAQ 8plex (K N-term)	64548	propionyl-CoA carboxylase homolog [Halobacterium salinarum NRC-1]
771	none	DAC79470.1	WP_012289535.1	none	2577	111.4	18	18	0	4	4	6	iTRAQ 8plex (K N-term)	23301	TPA_inf: TetR family transcription regulator [Halobacterium salinarum NRC-1]
772	none	DAC77827.1	WP_197535906.1	none	2735	90.97	4	4	0	3	3	6	iTRAQ 8plex (K N-term); Deamidation (NQ)	84906	TPA_inf: transducer protein Htr16 [Halobacterium salinarum NRC-1]
773	AAG20128.1	DAC78867.1	WP_010903428.1	Q9HNU2.1	2773	123.99	22	22	0	3	3	6	iTRAQ 8plex (K N-term); Deamidation (NQ)	22980	phosphoribosylformylglycinamide synthase I [Halobacterium salinarum NRC-1]
774	AAG20728.1	DAC79702.1	WP_010890517.1	Q9HI16.1	2804	109.74	8	8	0	3	3	6	iTRAQ 8plex (K N-term)	39229	GvpN protein cluster A (plasmid) [Halobacterium salinarum NRC-1]
775	AAG19697.1	DAC78415.1	WP_010902993.1	Q9HQ20.1	2845	174.46	14	14	0	3	3	6	Carbamidomethylation; iTRAQ 8plex (K N-term)	37713	iron (III) ABC transporter ATP-binding [Halobacterium salinarum NRC-1]
776	AAG19716.1	DAC78435.1	WP_010903013.1	none	2934	113.48	24	24	0	3	3	6	iTRAQ 8plex (K N-term)	17891	hypothetical protein VNG_1394H [Halobacterium salinarum NRC-1]
777	AAG20531.1	DAC79290.1	WP_010903833.1	Q9HMP0.1	2031	118.6	33	33	0	5	5	6	iTRAQ 8plex (K N-term); Deamidation (NQ)	20626	conserved hypothetical protein [Halobacterium salinarum NRC-1]
778	AAG18893.1	DAC77585.1	WP_012289139.1	Q9HSB4.2	2083	115.12	31	31	0	5	5	6	Carbamidomethylation; iTRAQ 8plex (K N-term)	19748	3-dehydroquinate dehydratase [Halobacterium salinarum NRC-1]
779	AAG19970.1	DAC78699.1	WP_010903268.1	none	2104	117.2	25	25	0	5	5	6	iTRAQ 8plex (K N-term)	28217	conserved hypothetical protein [Halobacterium salinarum NRC-1]
78	none	DAC78199.1	WP_012289276.1	none	1407	226.77	65	65	0	6	6	62	iTRAQ 8plex (K N-term); Oxidation (M); Deamidation (NQ)	11543	TPA_inf: HTH domain protein [Halobacterium salinarum NRC-1]
780	AAG20612.1	DAC79376.1	WP_010903914.1	none	2118	117.05	19	19	0	5	5	6	iTRAQ 8plex (K N-term); Deamidation (NQ)	41318	hypothetical protein VNG_2562H [Halobacterium salinarum NRC-1]
781	AAG19690.1	DAC78408.1	WP_010902986.1	Q9HQ27.1	2456	150.71	19	19	0	4	4	6	Carbamidomethylation; iTRAQ 8plex (K N-term)	35814	DNA repair protein [Halobacterium salinarum NRC-1]
782	AAG19435.1	DAC78147.1	WP_010902730.1	none	2496	133.86	14	14	0	4	4	6	iTRAQ 8plex (K N-term)	35935	conserved hypothetical protein [Halobacterium salinarum NRC-1]
783	AAG20176.1	DAC78918.1	WP_010903477.1	none	2501	142.09	27	27	0	4	4	6	iTRAQ 8plex (K N-term)	21451	conserved hypothetical protein [Halobacterium salinarum NRC-1]
784	AAG19888.1	DAC78615.1	WP_010903186.1	none	2547	131.39	14	14	0	4	4	6	iTRAQ 8plex (K N-term)	35754	aryl-alcohol dehydrogenase [Halobacterium salinarum NRC-1]
785	AAG19060.1	DAC77760.1	WP_012289175.1	none	2550	136.47	24	24	0	4	4	6	iTRAQ 8plex (K N-term); Deamidation (NQ)	25774	transcription repressor [Halobacterium salinarum NRC-1]
786	AAG19323.1	DAC78028.1	WP_010902619.1	Q9HR35.1	2580	150.64	9	9	0	4	4	6	iTRAQ 8plex (K N-term)	59620	DNA ligase [Halobacterium salinarum NRC-1]
787	AAG18882.1	DAC77574.1	WP_012289134.1	none	2598	129.96	18	18	0	4	4	6	iTRAQ 8plex (K N-term)	25056	conserved hypothetical protein [Halobacterium salinarum NRC-1]
788	AAG20042.1	DAC78776.1	WP_012289387.1	none	2849	121.12	20	20	0	3	3	6	iTRAQ 8plex (K N-term)	22606	monooxygenase [Halobacterium salinarum NRC-1]
789	AAG19901.1	DAC78628.1	WP_010903199.1	Q9HPG6.1	2859	175.64	27	27	0	3	3	6	iTRAQ 8plex (K N-term)	20945	anthranilate synthase beta chain [Halobacterium salinarum NRC-1]
79	AAG20914.1	DAC79879.1	WP_010904127.1	none	1432	297.95	27	27	0	6	6	61	Carbamidomethylation; iTRAQ 8plex (K N-term); Oxidation (M); Deamidation (NQ); iTRAQ 8plex (Y)	38475	sn-glycerol-1-phosphate dehydrogenase (plasmid) [Halobacterium salinarum NRC-1]
790	AAG20759.1	DAC80021.1	WP_010890426.1	none	2876	119.39	25	25	0	3	2	6	iTRAQ 8plex (K N-term)	15574	Vng6072c (plasmid) [Halobacterium salinarum NRC-1]
791	AAG19439.1	DAC78151.1	WP_010902734.1	Q9HQS4.1	2906	128.09	28	28	0	3	3	6	Carbamidomethylation; iTRAQ 8plex (K N-term)	20928	triosephosphate isomerase [Halobacterium salinarum NRC-1]
792	AAG19334.1	DAC78040.1	WP_010902631.1	none	2990	110.11	25	25	0	3	3	6	iTRAQ 8plex (K N-term)	13813	cytidine aminohydrolase [Halobacterium salinarum NRC-1]
793	AAG19474.1	DAC78187.1	WP_010902769.1	none	3003	150.59	34	34	0	3	3	6	iTRAQ 8plex (K N-term); Deamidation (NQ)	13375	transcription repressor [Halobacterium salinarum NRC-1]
794	AAG20563.1	DAC79327.1	WP_010903865.1	none	3032	99.76	34	34	0	3	3	6	iTRAQ 8plex (K N-term); Deamidation (NQ)	13789	hypothetical protein VNG_2498H [Halobacterium salinarum NRC-1]
795	AAG19966.1	DAC78695.1	WP_012289369.1	Q9HPA4.1	3097	86.92	11	11	0	3	3	6	iTRAQ 8plex (K N-term)	31825	tRNA-pseudouridine synthase [Halobacterium salinarum NRC-1]
796	none	DAC79628.1	WP_010890451.1	none	3108	94.48	19	19	0	3	3	6	iTRAQ 8plex (K N-term)	18327	TPA_inf: uncharacterized protein VNG_7131 (plasmid) [Halobacterium salinarum NRC-1]
797	AAG20495.1	DAC79253.1	WP_010903797.1	none	3687	147.6	14	14	0	2	2	6	iTRAQ 8plex (K N-term)	23477	conserved hypothetical protein [Halobacterium salinarum NRC-1]
798	AAG20608.1	DAC79372.1	WP_010903910.1	none	3709	135.85	14	14	0	2	2	6	iTRAQ 8plex (K N-term)	20268	conserved hypothetical protein [Halobacterium salinarum NRC-1]
799	AAG19088.1	DAC77791.1	WP_012289185.1	none	3725	115.65	10	10	0	2	2	6	iTRAQ 8plex (K N-term)	23615	conserved hypothetical protein [Halobacterium salinarum NRC-1]
8	AAG19813.1	DAC78538.1	WP_010903110.1	none	96	408.98	55	55	0	21	21	197	Carbamidomethylation; iTRAQ 8plex (K N-term); Oxidation (M); Deamidation (NQ); iTRAQ 8plex (Y)	49439	conserved hypothetical protein [Halobacterium salinarum NRC-1]
80	AAG19946.1	DAC78675.1	WP_010903244.1	none	1251	245.29	64	64	0	9	9	61	Carbamidomethylation; iTRAQ 8plex (K N-term); Deamidation (NQ)	14376	50S ribosomal protein L14P [Halobacterium salinarum NRC-1]
800	AAG20062.1	DAC78797.1	WP_010903361.1	Q9HP08.1	3724	111.4	13	13	0	2	2	6	iTRAQ 8plex (K N-term)	21472	deoxyribose-phosphate aldolase [Halobacterium salinarum NRC-1]
801	AAG18974.1	DAC77669.1	WP_010902269.1	none	3733	139.27	35	35	0	2	2	6	Carbamidomethylation; iTRAQ 8plex (K N-term)	11893	DNA-directed RNA-polymerase subunit M [Halobacterium salinarum NRC-1]
802	AAG20912.1	DAC79877.1	WP_010904125.1	none	3850	80.54	3	3	0	2	2	6	iTRAQ 8plex (K N-term)	67073	Vng6268c (plasmid) [Halobacterium salinarum NRC-1]
803	AAG20451.1	DAC79208.1	WP_010903753.1	none	3918	82.83	4	4	0	2	2	6	iTRAQ 8plex (K N-term)	39656	dipeptide ABC transporter permease [Halobacterium salinarum NRC-1]
804	AAG18841.1	DAC77528.1	WP_010902134.1	Q9HSG5.2	2210	104.82	10	10	0	4	4	5	iTRAQ 8plex (K N-term); Deamidation (NQ)	63009	conserved hypothetical protein [Halobacterium salinarum NRC-1]
805	AAG19390.1	DAC78097.1	WP_010902687.1	none	2654	119.9	39	39	0	3	3	5	iTRAQ 8plex (K N-term)	11005	chemotaxis protein [Halobacterium salinarum NRC-1]
806	AAG20805.1	DAC79581.1	WP_010890488.1	none	3179	92.68	4	4	0	2	2	5	iTRAQ 8plex (K N-term)	53360	DNA repair protein (plasmid) [Halobacterium salinarum NRC-1]
807	AAG18735.1	DAC77420.1	WP_010902030.1	none	2185	133.16	5	5	0	4	4	5	iTRAQ 8plex (K N-term)	113900	type I restriction modification enzyme R subunit [Halobacterium salinarum NRC-1]
808	AAG20482.1	DAC79240.1	WP_010903784.1	Q9HMT9.1	1703	131.33	9	9	0	5	5	5	iTRAQ 8plex (K N-term); Deamidation (NQ)	77507	excision nuclease chain B [Halobacterium salinarum NRC-1]
809	AAG19981.1	DAC78711.1	WP_010903279.1	none	1783	138.01	12	12	0	5	5	5	iTRAQ 8plex (K N-term); Deamidation (NQ)	51430	photolyase/cryptochrome [Halobacterium salinarum NRC-1]
81	none	DAC79328.1	WP_012289518.1	none	577	251.78	30	30	0	12	12	59	Carbamidomethylation; iTRAQ 8plex (K N-term); Deamidation (NQ); iTRAQ 8plex (Y)	42553	TPA_inf: glutaryl-CoA dehydrogenase [Halobacterium salinarum NRC-1]
810	AAG19126.1	DAC77831.1	WP_010902422.1	none	2353	140.68	13	13	0	3	3	5	iTRAQ 8plex (K N-term); Deamidation (NQ)	36472	hypothetical protein VNG_0622H [Halobacterium salinarum NRC-1]
811	AAG20445.1	DAC79202.1	WP_012289489.1	none	3925	70.54	7	7	0	2	2	5	iTRAQ 8plex (K N-term); Oxidation (M)	28084	hypothetical protein VNG_2340H [Halobacterium salinarum NRC-1]
813	AAG20307.1	DAC79056.1	WP_010903609.1	none	2154	118.05	12	12	0	4	4	6	iTRAQ 8plex (K N-term)	39938	conserved hypothetical protein [Halobacterium salinarum NRC-1]
814	AAG18750.1	DAC77438.1	WP_012289099.1	none	2327	120.63	14	14	0	3	3	5	Carbamidomethylation; iTRAQ 8plex (K N-term)	28504	conserved hypothetical protein [Halobacterium salinarum NRC-1]
815	AAG18878.1	DAC77570.1	WP_012289133.1	none	3053	124.11	27	27	0	3	3	5	iTRAQ 8plex (K N-term); Deamidation (NQ)	19518	N-methyltransferase homolog [Halobacterium salinarum NRC-1]
816	none	DAC78139.1	none	none	3090	129.14	44	44	0	3	3	5	Carbamidomethylation; iTRAQ 8plex (K N-term)	9133	TPA_inf: glutaredoxin [Halobacterium salinarum NRC-1]
817	AAG20386.1	DAC79138.1	WP_010903687.1	none	1711	117.73	9	9	0	5	5	5	iTRAQ 8plex (K N-term); Deamidation (NQ)	70466	mismatch repair protein [Halobacterium salinarum NRC-1]
818	AAG18904.1	DAC77596.1	WP_010902198.1	Q9HSA3.1	2212	120.39	13	13	0	3	3	5	iTRAQ 8plex (K N-term)	37357	glutamate decarboxylase [Halobacterium salinarum NRC-1]
819	AAG20147.1	DAC78888.1	WP_010903448.1	Q9HNS3.1	2220	98.18	10	10	0	4	4	5	iTRAQ 8plex (K N-term)	43945	glycerol-3-phosphate dehydrogenase chain B [Halobacterium salinarum NRC-1]
82	AAG20588.1	DAC79352.1	WP_012289523.1	none	761	331.38	26	26	0	10	10	59	iTRAQ 8plex (K N-term); Deamidation (NQ); iTRAQ 8plex (Y)	61880	dipeptide ABC transporter ATP-binding [Halobacterium salinarum NRC-1]
820	AAG20339.1	DAC79090.1	WP_010903640.1	Q9HN82.1	2513	133.72	14	14	0	4	4	5	Carbamidomethylation; iTRAQ 8plex (K N-term)	37872	tRNA intron endonuclease [Halobacterium salinarum NRC-1]
821	AAG18747.1	DAC77435.1	WP_012289098.1	none	2660	138.04	17	17	0	3	3	5	Carbamidomethylation; iTRAQ 8plex (K N-term); Deamidation (NQ)	27095	conserved hypothetical protein [Halobacterium salinarum NRC-1]
822	AAG18994.1	DAC77689.1	WP_049892486.1	none	2667	62.12	19	19	0	3	3	5	iTRAQ 8plex (K N-term); Oxidation (M)	23087	transcriptional regulator [Halobacterium salinarum NRC-1]
823	AAG19034.1	DAC77730.1	WP_010902330.1	none	2700	129.7	13	13	0	3	3	5	iTRAQ 8plex (K N-term)	39178	aspartate aminotransferase [Halobacterium salinarum NRC-1]
824	AAG19570.1	DAC78286.1	WP_010902866.1	none	3136	85.03	8	8	0	3	3	5	iTRAQ 8plex (K N-term); Deamidation (NQ)	49429	conserved hypothetical protein [Halobacterium salinarum NRC-1]
825	AAG20057.1	DAC78792.1	WP_010903356.1	none	3263	101.13	11	11	0	2	2	5	Carbamidomethylation; iTRAQ 8plex (K N-term); Deamidation (NQ)	30189	sugar kinase [Halobacterium salinarum NRC-1]
826	AAG19696.1	DAC78414.1	WP_010902992.1	Q9HQ21.1	3862	105.52	26	26	0	2	2	5	iTRAQ 8plex (K N-term)	10213	signal recognition particle [Halobacterium salinarum NRC-1]
827	AAG18781.1	DAC77468.1	WP_010902076.1	Q9HSM2.1	2137	96.42	8	8	0	5	5	5	iTRAQ 8plex (K N-term); Deamidation (NQ)	92980	mismatch repair protein [Halobacterium salinarum NRC-1]
828	none	DAC79057.1	WP_012289450.1	none	2295	112.54	7	7	0	4	4	5	Carbamidomethylation; iTRAQ 8plex (K N-term)	75873	TPA_inf: archaea-specific helicase AshA [Halobacterium salinarum NRC-1]
829	AAG19550.1	DAC78266.1	WP_012289286.1	none	2347	156.52	10	10	0	4	4	5	iTRAQ 8plex (K N-term); Deamidation (NQ)	70258	PhoR protein homolog [Halobacterium salinarum NRC-1]
83	AAG19656.1	DAC78374.1	WP_010902952.1	none	367	372.11	29	29	0	17	17	59	Carbamidomethylation; iTRAQ 8plex (K N-term); Deamidation (NQ); iTRAQ 8plex (Y)	70012	3-hydroxyacyl-CoA dehydrogenase [Halobacterium salinarum NRC-1]
830	none	DAC78270.1	WP_012289287.1	none	2751	65.78	13	13	0	3	3	5	Carbamidomethylation; iTRAQ 8plex (K N-term)	21114	TPA_inf: Lrp/AsnC family transcription regulator [Halobacterium salinarum NRC-1]
831	AAG18925.1	DAC77618.1	WP_012289143.1	none	2786	117.77	26	26	0	3	3	5	iTRAQ 8plex (K N-term); Deamidation (NQ)	18186	conserved hypothetical protein [Halobacterium salinarum NRC-1]
832	AAG20721.1	DAC79492.1	WP_010890524.1	none	2796	120.12	16	16	0	3	3	5	iTRAQ 8plex (K N-term)	19883	GvpH protein cluster A (plasmid) [Halobacterium salinarum NRC-1]
833	AAG19077.1	DAC77779.1	WP_010902373.1	Q9HRT1.1	2829	145.32	25	25	0	3	3	5	iTRAQ 8plex (K N-term)	20613	adenine phosphoribosyltransferase [Halobacterium salinarum NRC-1]
834	AAG18686.1	DAC77372.1	WP_010901983.1	none	2916	96.79	16	16	0	3	3	5	iTRAQ 8plex (K N-term)	24544	glucose-1-phosphate thymidylyltransferase [Halobacterium salinarum NRC-1]
835	AAG20950.1	DAC79916.1	WP_010904163.1	none	3190	104.51	12	12	0	2	2	5	iTRAQ 8plex (K N-term)	23533	Vng6319h (plasmid) [Halobacterium salinarum NRC-1]
836	AAG19667.1	DAC78385.1	WP_010902963.1	none	3249	77.2	9	9	0	2	2	5	iTRAQ 8plex (K N-term)	20056	flavoprotein [Halobacterium salinarum NRC-1]
837	AAG20690.1	DAC79460.1	WP_010903994.1	none	3458	94.46	18	18	0	2	2	5	iTRAQ 8plex (K N-term)	14513	transcription termination-antitermination factor [Halobacterium salinarum NRC-1]
838	none	DAC79593.1	WP_010890477.1	none	3533	88.43	11	11	0	2	2	5	iTRAQ 8plex (K N-term); Deamidation (NQ)	23126	TPA_inf: uncharacterized protein VNG_7104 (plasmid) [Halobacterium salinarum NRC-1]
84	none	DAC78795.1	WP_012289396.1	none	136	376.31	33	33	0	17	16	58	iTRAQ 8plex (K N-term); Deamidation (NQ)	84831	TPA_inf: transducer protein BasT [Halobacterium salinarum NRC-1]
841	AAG19100.1	DAC77803.1	WP_010902396.1	none	2507	140.61	15	15	0	4	4	5	Carbamidomethylation; iTRAQ 8plex (K N-term)	32145	hypothetical protein VNG_0587H [Halobacterium salinarum NRC-1]
842	AAG20335.1	DAC79086.1	WP_010903636.1	none	2589	110.56	29	29	0	4	4	5	Carbamidomethylation; iTRAQ 8plex (K N-term)	16056	hypothetical protein VNG_2205H [Halobacterium salinarum NRC-1]
843	AAG19461.1	DAC78174.1	WP_010902756.1	none	2594	113.8	11	11	0	4	4	5	Carbamidomethylation; iTRAQ 8plex (K N-term)	50549	conserved hypothetical protein [Halobacterium salinarum NRC-1]
844	AAG20016.1	DAC78748.1	WP_010903314.1	none	2597	93.64	9	9	0	4	4	5	iTRAQ 8plex (K N-term)	48293	conserved hypothetical protein [Halobacterium salinarum NRC-1]
845	AAG20647.1	DAC79412.1	WP_010903949.1	none	2633	83.29	16	16	0	4	4	5	iTRAQ 8plex (K N-term); Deamidation (NQ)	30866	conserved hypothetical protein [Halobacterium salinarum NRC-1]
846	none	DAC77517.1	WP_012289124.1	none	2814	175.38	50	50	0	3	3	5	Carbamidomethylation; iTRAQ 8plex (K N-term)	12962	TPA_inf: DUF192 family protein [Halobacterium salinarum NRC-1]
847	AAG20683.1	DAC79451.1	WP_010903987.1	none	2852	118.87	13	13	0	3	3	5	iTRAQ 8plex (K N-term); Deamidation (NQ)	31751	homoserine dehydrogenase [Halobacterium salinarum NRC-1]
848	AAG19301.1	DAC78006.1	WP_010902597.1	none	2854	119.7	27	27	0	3	3	5	iTRAQ 8plex (K N-term)	14648	conserved hypothetical protein [Halobacterium salinarum NRC-1]
849	AAG20903.1	DAC79868.1	WP_010904116.1	none	2867	117.69	39	39	0	3	3	5	iTRAQ 8plex (K N-term); Deamidation (NQ)	9505	Vng6255c (plasmid) [Halobacterium salinarum NRC-1]
85	AAG19613.1	DAC78331.1	WP_012289299.1	none	185	303.41	45	45	0	15	15	58	Carbamidomethylation; iTRAQ 8plex (K N-term); iTRAQ 8plex (Y)	49247	conserved hypothetical protein [Halobacterium salinarum NRC-1]
850	AAG20179.1	DAC78921.1	WP_010903480.1	Q9HNP1.1	2957	108.96	13	13	0	3	3	5	iTRAQ 8plex (K N-term)	28864	thiamine monophosphate kinase [Halobacterium salinarum NRC-1]
851	AAG19726.1	DAC78446.1	WP_010903023.1	none	2976	102.26	35	35	0	3	3	5	iTRAQ 8plex (K N-term); Deamidation (NQ)	14569	conserved hypothetical protein [Halobacterium salinarum NRC-1]
852	AAG18797.1	DAC77484.1	WP_010902092.1	Q9HSK7.1	3009	121.9	16	16	0	3	3	5	iTRAQ 8plex (K N-term)	29150	endonuclease IV [Halobacterium salinarum NRC-1]
853	AAG20425.1	DAC79179.1	WP_012289482.1	none	3105	117.79	11	11	0	3	3	5	iTRAQ 8plex (K N-term)	27744	hypothetical protein VNG_2315H [Halobacterium salinarum NRC-1]
854	AAG18806.1	DAC77493.1	WP_012289117.1	Q9HSJ8.2	3112	90.49	17	17	0	3	3	5	Carbamidomethylation; iTRAQ 8plex (K N-term)	15230	hypothetical protein VNG_0195H [Halobacterium salinarum NRC-1]
855	AAG19839.1	DAC78566.1	WP_010903137.1	none	3691	128.49	39	39	0	2	2	5	Carbamidomethylation; iTRAQ 8plex (K N-term)	8838	hypothetical protein VNG_1558H [Halobacterium salinarum NRC-1]
856	AAG20119.1	DAC78858.1	WP_010903419.1	none	3728	99.14	13	13	0	2	2	5	iTRAQ 8plex (K N-term)	28317	hypothetical protein VNG_1934H [Halobacterium salinarum NRC-1]
857	AAG18933.1	DAC77627.1	WP_012289146.1	none	3737	103.19	5	5	0	2	2	5	iTRAQ 8plex (K N-term); Deamidation (NQ)	50396	acyl-CoA dehydrogenase [Halobacterium salinarum NRC-1]
858	AAG20695.1	DAC79465.1	WP_010903999.1	none	3750	109	39	39	0	2	2	5	iTRAQ 8plex (K N-term); Deamidation (NQ)	8507	DNA-directed RNA polymerase subunit H [Halobacterium salinarum NRC-1]
859	AAG19609.1	DAC78327.1	WP_010902905.1	none	3793	106.29	6	6	0	2	2	5	iTRAQ 8plex (K N-term); iTRAQ 8plex (Y)	37544	hypothetical protein VNG_1250H [Halobacterium salinarum NRC-1]
86	none	DAC78237.1	WP_010902818.1	Q9HQJ2.3	894	230.13	73	73	0	10	10	58	iTRAQ 8plex (K N-term); Oxidation (M); Deamidation (NQ); iTRAQ 8plex (Y)	14537	TPA_inf: 30S ribosomal protein S9 [Halobacterium salinarum NRC-1]
860	AAG20089.1	DAC78826.1	WP_010903389.1	none	4016	91.43	20	20	0	2	2	5	iTRAQ 8plex (K N-term)	12517	hypothetical protein VNG_1895H [Halobacterium salinarum NRC-1]
861	AAG18676.1	DAC77362.1	WP_010901973.1	none	4026	90.71	28	28	0	2	2	5	iTRAQ 8plex (K N-term)	8881	hypothetical protein VNG_0037H [Halobacterium salinarum NRC-1]
864	AAG18778.1	DAC77464.1	WP_012289108.1	none	1718	116.4	6	6	0	4	4	4	iTRAQ 8plex (K N-term); Deamidation (NQ)	91507	bacterio-opsin activator-like protein [Halobacterium salinarum NRC-1]
865	AAG18963.1	DAC77658.1	WP_010902258.1	none	2286	106.33	10	10	0	3	3	4	Carbamidomethylation; iTRAQ 8plex (K N-term)	39132	LPS biosynthesis [Halobacterium salinarum NRC-1]
866	AAG18843.1	DAC77531.1	WP_010902137.1	Q9HSG3.1	2675	144.76	24	24	0	3	3	4	iTRAQ 8plex (K N-term)	21542	deoxycytidine triphosphate deaminase [Halobacterium salinarum NRC-1]
867	AAG20230.1	DAC78977.1	WP_012289429.1	none	3205	117.83	14	14	0	2	2	4	iTRAQ 8plex (K N-term)	21264	DNA polymerase bacteriophage-type [Halobacterium salinarum NRC-1]
868	AAG18794.1	DAC77481.1	WP_010902089.1	none	2357	83.75	9	9	0	3	3	4	iTRAQ 8plex (K N-term)	34255	conserved hypothetical protein [Halobacterium salinarum NRC-1]
869	AAG19789.1	DAC78512.1	WP_010903086.1	none	2127	122.41	30	30	0	4	4	4	Carbamidomethylation; iTRAQ 8plex (K N-term)	16849	hypothetical protein VNG_1487H [Halobacterium salinarum NRC-1]
87	AAG20103.1	DAC78842.1	WP_010903403.1	none	450	270.95	43	43	0	13	13	58	Carbamidomethylation; iTRAQ 8plex (K N-term); Oxidation (M); Deamidation (NQ)	38535	phosphoribosyl transferase [Halobacterium salinarum NRC-1]
870	AAG18699.1	DAC77386.1	WP_010901994.1	none	3314	111.29	8	8	0	2	2	4	Carbamidomethylation; iTRAQ 8plex (K N-term); Deamidation (NQ)	51499	conserved hypothetical protein [Halobacterium salinarum NRC-1]
871	AAG19994.1	DAC78726.1	WP_012289376.1	none	1869	92.33	5	5	0	3	3	4	iTRAQ 8plex (K N-term)	59380	conserved hypothetical protein [Halobacterium salinarum NRC-1]
872	AAG19362.1	DAC78068.1	WP_010902658.1	none	2664	185.29	34	34	0	2	2	4	Carbamidomethylation; iTRAQ 8plex (K N-term)	13915	conserved hypothetical protein [Halobacterium salinarum NRC-1]
873	AAG20341.1	DAC79092.1	WP_010903642.1	none	1779	116.89	6	6	0	4	4	4	iTRAQ 8plex (K N-term)	84365	pre-mRNA splicing helicase [Halobacterium salinarum NRC-1]
874	none	DAC78346.1	WP_010902924.1	none	1864	108.22	11	11	0	4	4	4	iTRAQ 8plex (K N-term)	48412	TPA_inf: ribosome-associating GTPase HflX [Halobacterium salinarum NRC-1]
875	AAG19447.1	DAC78159.1	WP_012289269.1	none	2156	146.31	17	17	0	3	3	4	iTRAQ 8plex (K N-term); iTRAQ 8plex (Y)	25538	2-hydroxyhepta-2 4-diene-1 7-dioate isomerase [Halobacterium salinarum NRC-1]
876	AAG19801.1	DAC78525.1	WP_010903098.1	Q9HPR6.1	2704	105.75	11	11	0	3	3	4	iTRAQ 8plex (K N-term)	52852	Htr10 transducer [Halobacterium salinarum NRC-1]
877	AAG19219.1	DAC77923.1	WP_010902515.1	none	3309	111.28	13	13	0	2	2	4	iTRAQ 8plex (K N-term)	25873	hypothetical protein VNG_0742H [Halobacterium salinarum NRC-1]
878	AAG20048.1	DAC78782.1	WP_012289389.1	none	1868	107.62	8	8	0	3	3	4	Carbamidomethylation; iTRAQ 8plex (K N-term)	48105	hypothetical protein VNG_1842H [Halobacterium salinarum NRC-1]
879	AAG20498.1	DAC79256.1	WP_010903800.1	Q9HMS3.1	2134	103.78	8	8	0	4	4	4	iTRAQ 8plex (K N-term)	58055	orc / cell division control protein 6 [Halobacterium salinarum NRC-1]
88	AAG18950.1	DAC77644.1	WP_010902245.1	none	338	275.62	53	53	0	18	18	57	iTRAQ 8plex (K N-term); Deamidation (NQ)	35441	conserved hypothetical protein [Halobacterium salinarum NRC-1]
880	AAG18983.1	DAC77678.1	WP_010902278.1	none	2542	179.59	14	14	0	3	3	4	Carbamidomethylation; iTRAQ 8plex (K N-term)	44334	conserved hypothetical protein [Halobacterium salinarum NRC-1]
881	AAG18931.1	DAC77624.1	WP_010902226.1	none	2644	108.96	17	17	0	3	3	4	iTRAQ 8plex (K N-term)	17780	conserved hypothetical protein [Halobacterium salinarum NRC-1]
882	AAG18730.1	DAC77415.1	WP_010902025.1	none	2680	89.97	12	12	0	3	3	4	iTRAQ 8plex (K N-term); Deamidation (NQ)	24832	conserved hypothetical protein [Halobacterium salinarum NRC-1]
883	AAG19479.1	DAC78192.1	WP_010902774.1	none	2692	74.39	8	8	0	3	3	4	iTRAQ 8plex (K N-term)	33174	dihydroxynaphthoic acid synthase [Halobacterium salinarum NRC-1]
884	AAG19781.1	DAC78503.1	WP_010903078.1	Q9HPT6.1	2696	174.28	18	18	0	2	2	4	iTRAQ 8plex (K N-term)	28571	ketopantoate hydroxymethyltransferase-like [Halobacterium salinarum NRC-1]
885	AAG20842.1	DAC79810.1	WP_010904055.1	none	3120	74.12	14	14	0	3	3	4	iTRAQ 8plex (K N-term)	25291	TRK potassium uptake system protein (plasmid) [Halobacterium salinarum NRC-1]
886	AAG20356.1	DAC79107.1	WP_012289466.1	none	3251	66.96	12	12	0	3	3	4	iTRAQ 8plex (K N-term)	25223	conserved hypothetical protein [Halobacterium salinarum NRC-1]
887	AAG20407.1	DAC79160.1	WP_010903708.1	Q9HN14.1	2246	151.96	24	24	0	3	3	4	iTRAQ 8plex (K N-term); Deamidation (NQ)	24649	phosphoribosylformimino-5-aminoimidazole carboxamide ribotide isomerase [Halobacterium salinarum NRC-1]
888	AAG20996.1	DAC79963.1	WP_010904206.1	none	2315	116.27	7	7	0	4	4	4	Carbamidomethylation; iTRAQ 8plex (K N-term)	79845	Vng6379c (plasmid) [Halobacterium salinarum NRC-1]
889	AAG18733.1	DAC77418.1	WP_010902028.1	none	2356	112.2	9	9	0	3	3	4	iTRAQ 8plex (K N-term)	56773	type I restriction modification enzyme M subunit [Halobacterium salinarum NRC-1]
89	AAG19732.1	DAC78452.1	WP_012289325.1	Q9HPY5.2	512	307.58	45	45	0	11	11	57	Carbamidomethylation; iTRAQ 8plex (K N-term); Deamidation (NQ); iTRAQ 8plex (Y)	45181	glycine hydroxymethyltransferase [Halobacterium salinarum NRC-1]
890	AAG20673.1	DAC79440.1	WP_010903976.1	none	2672	118.55	10	10	0	3	3	4	Carbamidomethylation; iTRAQ 8plex (K N-term)	36202	aminomethyltransferase [Halobacterium salinarum NRC-1]
891	AAG19515.1	DAC78229.1	WP_010902810.1	none	2766	130.64	55	55	0	3	3	4	iTRAQ 8plex (K N-term)	8329	hypothetical protein VNG_1130H [Halobacterium salinarum NRC-1]
892	AAG19575.1	DAC78291.1	WP_010902871.1	none	2809	89.95	8	8	0	3	3	4	iTRAQ 8plex (K N-term)	45896	conserved hypothetical protein [Halobacterium salinarum NRC-1]
893	AAG20489.1	DAC79247.1	WP_012289497.1	none	3413	98.4	8	8	0	2	2	4	iTRAQ 8plex (K N-term)	26572	24-sterol C-methyltransferase [Halobacterium salinarum NRC-1]
895	AAG19098.1	DAC77801.1	WP_010902394.1	none	3987	65.93	12	12	0	2	2	4	iTRAQ 8plex (K N-term); Deamidation (NQ)	14697	hypothetical protein VNG_0585H [Halobacterium salinarum NRC-1]
896	none	DAC79013.1	WP_010903567.1	none	2187	170.72	27	27	0	4	4	4	iTRAQ 8plex (K N-term); Deamidation (NQ)	22949	TPA_inf: 3 4-dihydroxy-2-butanone 4-phosphate synthase [Halobacterium salinarum NRC-1]
897	none	DAC78186.1	WP_010902768.1	none	2195	95.5	11	11	0	4	4	4	iTRAQ 8plex (K N-term)	41713	TPA_inf: glycerol-3-phosphate dehydrogenase subunit A [Halobacterium salinarum NRC-1]
898	AAG19016.1	DAC77712.1	WP_010902312.1	none	2288	105	14	14	0	4	4	4	iTRAQ 8plex (K N-term); Deamidation (NQ)	33726	probable oxidoreductase [Halobacterium salinarum NRC-1]
899	AAG19671.1	DAC78389.1	WP_012289312.1	Q9HQ46.2	2498	104.54	8	8	0	4	4	4	iTRAQ 8plex (K N-term); Deamidation (NQ)	54847	photolyase/cryptochrome [Halobacterium salinarum NRC-1]
9	AAG19919.1	DAC78647.1	WP_010903216.1	Q9HPF0.1	7	436.11	62	62	0	38	37	191	Carbamidomethylation; iTRAQ 8plex (K N-term); Deamidation (NQ); iTRAQ 8plex (Y)	81658	cell division cycle protein [Halobacterium salinarum NRC-1]
90	AAG19920.1	DAC78648.1	WP_010903217.1	Q9HPE9.1	1613	231.49	64	64	0	7	7	56	iTRAQ 8plex (K N-term); Deamidation (NQ); iTRAQ 8plex (Y)	13515	30S ribosomal protein S8E [Halobacterium salinarum NRC-1]
900	AAG20593.1	DAC79357.1	WP_010903895.1	none	2656	135.97	17	17	0	3	3	4	iTRAQ 8plex (K N-term); Deamidation (NQ)	23653	conserved hypothetical protein [Halobacterium salinarum NRC-1]
901	AAG18650.1	DAC77338.1	WP_010901948.1	none	2725	132.58	11	11	0	3	3	4	Carbamidomethylation; iTRAQ 8plex (K N-term); Deamidation (NQ)	41408	glucose-1-phosphate thymidylyltransferase [Halobacterium salinarum NRC-1]
902	AAG20671.1	DAC79438.1	WP_012289531.1	none	2779	123.05	10	10	0	3	3	4	iTRAQ 8plex (K N-term)	38772	geranylgeranyl hydrogenase [Halobacterium salinarum NRC-1]
903	AAG18756.1	DAC77444.1	WP_010902051.1	none	2789	147.21	13	13	0	3	3	4	Carbamidomethylation; iTRAQ 8plex (K N-term)	36373	acetoin utilization protein [Halobacterium salinarum NRC-1]
904	none	DAC79300.1	WP_010903842.1	none	2888	160.06	20	20	0	3	3	4	Carbamidomethylation; iTRAQ 8plex (K N-term)	22328	TPA_inf: translation initiation factor aIF-6 [Halobacterium salinarum NRC-1]
905	AAG19436.1	DAC78148.1	WP_010902731.1	none	2931	131.25	24	24	0	3	3	4	iTRAQ 8plex (K N-term)	14936	conserved hypothetical protein [Halobacterium salinarum NRC-1]
906	AAG18703.1	DAC77390.1	WP_010901998.1	none	2992	115.97	21	21	0	3	3	4	Carbamidomethylation; iTRAQ 8plex (K N-term); Deamidation (NQ)	33522	GDP-D-mannose dehydratase [Halobacterium salinarum NRC-1]
907	AAG19727.1	DAC78447.1	WP_010903024.1	none	3046	99.83	5	5	0	3	3	4	iTRAQ 8plex (K N-term); Deamidation (NQ)	71204	UDP-sugar hydrolase [Halobacterium salinarum NRC-1]
908	AAG20668.1	DAC79435.1	WP_010903971.1	none	3073	100.14	21	21	0	3	3	4	Carbamidomethylation; iTRAQ 8plex (K N-term)	20711	hypothetical protein VNG_2634H [Halobacterium salinarum NRC-1]
909	AAG18930.1	DAC77623.1	WP_010902225.1	none	3092	146.06	45	45	0	3	3	4	iTRAQ 8plex (K N-term)	12492	hypothetical protein VNG_0367H [Halobacterium salinarum NRC-1]
91	AAG20580.1	DAC79344.1	WP_010903882.1	none	201	332.57	58	58	0	17	17	56	Carbamidomethylation; iTRAQ 8plex (K N-term); Deamidation (NQ)	40112	hypothetical protein VNG_2519H [Halobacterium salinarum NRC-1]
910	AAG19189.1	DAC77893.1	WP_010902485.1	none	3182	115.22	28	28	0	2	2	4	iTRAQ 8plex (K N-term)	13510	conserved hypothetical protein [Halobacterium salinarum NRC-1]
911	AAG20046.1	DAC78780.1	WP_010903345.1	none	3217	109.64	8	8	0	2	2	4	iTRAQ 8plex (K N-term)	34767	hypothetical protein VNG_1839H [Halobacterium salinarum NRC-1]
912	AAG19222.1	DAC77926.1	WP_010902518.1	Q9HRD6.1	3366	79.48	5	5	0	2	2	4	iTRAQ 8plex (K N-term); Deamidation (NQ)	49304	conserved hypothetical protein [Halobacterium salinarum NRC-1]
913	none	DAC78434.1	WP_010903012.1	none	3377	163.11	25	25	0	2	2	4	iTRAQ 8plex (K N-term)	17738	TPA_inf: phosphopantetheine adenylyltransferase [Halobacterium salinarum NRC-1]
914	AAG19682.1	DAC78400.1	WP_010902978.1	none	3832	89.17	22	22	0	2	2	4	iTRAQ 8plex (K N-term)	9882	conserved hypothetical protein [Halobacterium salinarum NRC-1]
915	AAG19023.1	DAC77719.1	WP_012289164.1	none	3844	98.45	8	8	0	2	2	4	iTRAQ 8plex (K N-term)	28928	hypothetical protein VNG_0487H [Halobacterium salinarum NRC-1]
916	AAG19658.1	DAC78376.1	WP_012289307.1	none	3967	106.19	18	18	0	2	2	4	iTRAQ 8plex (K N-term)	16093	hypothetical protein VNG_1315H [Halobacterium salinarum NRC-1]
918	AAG19929.1	DAC78658.1	WP_010903227.1	none	2575	103.12	16	16	0	4	4	4	iTRAQ 8plex (K N-term)	36093	phytoene synthase [Halobacterium salinarum NRC-1]
919	AAG19480.1	DAC78193.1	WP_010902775.1	Q9HQN3.1	2613	96.77	10	10	0	4	4	4	iTRAQ 8plex (K N-term); Deamidation (NQ)	60165	2-succinyl-6-hydroxy-2 4-cyclohexadiene-1-carboxylate synthase [Halobacterium salinarum NRC-1]
92	none	DAC79242.1	WP_012289496.1	none	1413	294.08	37	37	0	7	7	56	Carbamidomethylation; iTRAQ 8plex (K N-term); Deamidation (NQ); iTRAQ 8plex (Y)	31613	TPA_inf: TtuD family sulfurtransferase [Halobacterium salinarum NRC-1]
920	AAG19421.1	DAC78132.1	WP_010902717.1	none	2839	144.41	59	59	0	3	3	4	iTRAQ 8plex (K N-term)	7774	hypothetical protein VNG_1005H [Halobacterium salinarum NRC-1]
921	AAG19530.1	DAC78244.1	WP_010902825.1	none	2982	117	16	16	0	3	3	4	iTRAQ 8plex (K N-term)	23999	ornithine carbamoyltransferase [Halobacterium salinarum NRC-1]
922	AAG20983.1	DAC79950.1	WP_010904194.1	Q9HHJ7.1	3055	70.32	10	10	0	3	3	4	iTRAQ 8plex (K N-term); Deamidation (NQ)	45633	orc / cell division control protein 6 (plasmid) [Halobacterium salinarum NRC-1]
923	AAG21038.1	DAC79742.1	WP_010890435.1	none	3082	93.49	19	19	0	3	3	4	iTRAQ 8plex (K N-term)	20431	Vng6443h (plasmid) [Halobacterium salinarum NRC-1]
924	AAG19270.1	DAC77974.1	WP_012289229.1	none	3109	145.7	6	6	0	3	3	4	iTRAQ 8plex (K N-term); Deamidation (NQ)	84320	Htr18 transducer [Halobacterium salinarum NRC-1]
925	AAG19569.1	DAC78285.1	WP_010902865.1	none	3695	118.1	32	32	0	2	2	4	Carbamidomethylation; iTRAQ 8plex (K N-term)	16488	bacterioferritin comigrating protein [Halobacterium salinarum NRC-1]
926	AAG19715.1	DAC78433.1	WP_010903011.1	none	3720	100.6	25	25	0	2	2	4	iTRAQ 8plex (K N-term)	10897	hypothetical protein VNG_1390H [Halobacterium salinarum NRC-1]
927	AAG19825.1	DAC78551.1	WP_010903123.1	none	3730	102.54	12	12	0	2	2	4	iTRAQ 8plex (K N-term); Deamidation (NQ)	23980	glucose 1-dehydrogenase [Halobacterium salinarum NRC-1]
928	AAG20492.1	DAC79250.1	WP_010903794.1	none	3759	83.38	11	11	0	2	2	4	iTRAQ 8plex (K N-term)	28017	hypothetical protein VNG_2403H [Halobacterium salinarum NRC-1]
929	AAG18988.1	DAC77683.1	WP_010902283.1	none	3764	90.42	7	7	0	2	2	4	iTRAQ 8plex (K N-term)	45022	starvation sensing protein [Halobacterium salinarum NRC-1]
93	AAG20691.1	DAC79461.1	WP_010903995.1	none	332	296.96	43	43	0	14	14	56	Carbamidomethylation; iTRAQ 8plex (K N-term); Oxidation (M); Deamidation (NQ)	43750	DNA-directed RNA polymerase subunit C [Halobacterium salinarum NRC-1]
930	AAG19014.1	DAC77709.1	WP_010902309.1	none	3766	87.31	15	15	0	2	2	4	iTRAQ 8plex (K N-term); Deamidation (NQ)	22097	conserved hypothetical protein [Halobacterium salinarum NRC-1]
931	AAG19027.1	DAC77723.1	WP_010902323.1	none	3833	77.22	9	9	0	2	2	4	iTRAQ 8plex (K N-term)	24433	hypothetical protein VNG_0492H [Halobacterium salinarum NRC-1]
932	AAG18708.1	DAC77393.1	WP_010902003.1	none	3851	94.18	24	24	0	2	2	4	iTRAQ 8plex (K N-term)	11210	hypothetical protein VNG_0070H [Halobacterium salinarum NRC-1]
933	none	DAC79152.1	none	none	3888	70.15	7	7	0	2	2	4	iTRAQ 8plex (K N-term)	33154	TPA_inf: prepilin/prearchaellin peptidase [Halobacterium salinarum NRC-1]
934	AAG20126.1	DAC78865.1	WP_010903426.1	none	3922	70.15	16	16	0	2	2	4	iTRAQ 8plex (K N-term)	12188	hypothetical protein VNG_1942H [Halobacterium salinarum NRC-1]
935	AAG19778.1	DAC78500.1	WP_012289338.1	none	3939	63.8	7	7	0	2	2	4	iTRAQ 8plex (K N-term)	28789	carboxylesterase [Halobacterium salinarum NRC-1]
936	AAG19739.1	DAC78459.1	WP_010903036.1	none	3960	85.65	22	22	0	2	2	4	iTRAQ 8plex (K N-term); iTRAQ 8plex (Y)	10473	hypothetical protein VNG_1425H [Halobacterium salinarum NRC-1]
937	none	DAC79452.1	WP_012289532.1	none	4034	50.06	10	10	0	2	2	4	iTRAQ 8plex (K N-term)	17956	TPA_inf: ACT domain protein [Halobacterium salinarum NRC-1]
94	none	DAC79409.1	WP_010903946.1	Q9HMC7.1	721	279.13	50	50	0	10	10	56	iTRAQ 8plex (K N-term); Oxidation (M); Deamidation (NQ)	32681	TPA_inf: adenosine diphosphate thiazole synthase cysteine-dependent [Halobacterium salinarum NRC-1]
941	AAG18913.1	DAC77605.1	WP_010902208.1	none	2147	105.42	3	3	0	3	3	3	Carbamidomethylation; iTRAQ 8plex (K N-term)	131679	chromosome segregation [Halobacterium salinarum NRC-1]
942	AAG19020.1	DAC77716.1	WP_010902316.1	none	3100	101.88	4	4	0	2	2	3	iTRAQ 8plex (K N-term)	71511	acetyl-CoA synthetase [Halobacterium salinarum NRC-1]
943	AAG19268.1	DAC77972.1	WP_148265493.1	none	3347	62.75	10	10	0	2	2	3	iTRAQ 8plex (K N-term)	25039	hypothetical protein VNG_0810H [Halobacterium salinarum NRC-1]
944	AAG18751.1	DAC77439.1	WP_012289100.1	Q9HSQ2.1	2762	89.94	8	8	0	2	2	3	iTRAQ 8plex (K N-term); Deamidation (NQ)	31756	heat shock protein [Halobacterium salinarum NRC-1]
945	AAG19353.1	DAC78059.1	WP_010902649.1	none	2645	149.4	13	13	0	3	3	3	iTRAQ 8plex (K N-term)	40384	spermidine/putrescine ABC transporter ATP-binding [Halobacterium salinarum NRC-1]
946	AAG20146.1	DAC78887.1	WP_010903447.1	none	2161	103.48	8	8	0	3	3	3	iTRAQ 8plex (K N-term); Deamidation (NQ)	61300	glycerol-3-phosphate dehydrogenase chain A [Halobacterium salinarum NRC-1]
947	AAG20116.1	DAC78855.1	WP_010903416.1	Q9HNV4.1	2685	107.22	15	15	0	3	3	3	iTRAQ 8plex (K N-term)	21688	thymidylate kinase [Halobacterium salinarum NRC-1]
948	AAG19823.1	DAC78549.1	WP_010903121.1	none	2784	93.08	6	6	0	2	2	3	iTRAQ 8plex (K N-term)	44244	conserved hypothetical protein [Halobacterium salinarum NRC-1]
949	AAG19918.1	DAC78646.1	WP_010903215.1	none	3778	107.97	10	10	0	2	2	3	iTRAQ 8plex (K N-term)	26925	hypothetical protein VNG_1666H [Halobacterium salinarum NRC-1]
95	AAG20657.1	DAC79423.1	WP_010903960.1	none	36	352.57	50	50	0	24	24	55	iTRAQ 8plex (K N-term); Deamidation (NQ); iTRAQ 8plex (Y)	69062	repair helicase [Halobacterium salinarum NRC-1]
950	AAG19977.1	DAC78707.1	WP_010903275.1	none	2313	171.78	21	21	0	3	3	3	iTRAQ 8plex (K N-term)	22903	conserved hypothetical protein [Halobacterium salinarum NRC-1]
951	AAG19973.1	DAC78702.1	WP_010903271.1	none	2729	68.88	12	12	0	3	3	3	iTRAQ 8plex (K N-term); Deamidation (NQ)	33584	conserved hypothetical protein [Halobacterium salinarum NRC-1]
952	none	DAC78284.1	WP_012289290.1	none	2812	126.8	33	33	0	3	3	4	iTRAQ 8plex (K N-term)	13175	TPA_inf: uncharacterized protein VNG_1196H [Halobacterium salinarum NRC-1]
954	AAG18985.1	DAC77680.1	WP_010902280.1	none	3747	89.54	20	20	0	2	2	3	Carbamidomethylation; iTRAQ 8plex (K N-term)	11600	ferredoxin [Halobacterium salinarum NRC-1]
955	AAG20139.1	DAC78879.1	WP_010903439.1	Q9HNT1.1	3356	83.43	7	7	0	2	2	3	Carbamidomethylation; iTRAQ 8plex (K N-term); Deamidation (NQ)	53507	archaeosine tRNA-ribosyltransferase [Halobacterium salinarum NRC-1]
956	AAG20090.1	DAC78827.1	WP_010903390.1	none	3360	139.22	5	5	0	2	2	3	iTRAQ 8plex (K N-term)	65271	conserved hypothetical protein [Halobacterium salinarum NRC-1]
958	none	DAC79609.1	WP_010890465.1	none	2678	100.41	17	17	0	3	3	3	iTRAQ 8plex (K N-term)	22820	TPA_inf: integrase family protein (plasmid) [Halobacterium salinarum NRC-1]
959	AAG19213.1	DAC77917.1	WP_010902509.1	none	2688	143.6	27	27	0	3	3	3	iTRAQ 8plex (K N-term)	21202	HoxA-like transcriptional regulator [Halobacterium salinarum NRC-1]
96	AAG20349.1	DAC79100.1	WP_010903650.1	Q9HN72.1	61	360.89	36	36	0	23	23	55	Carbamidomethylation; iTRAQ 8plex (K N-term); Deamidation (NQ)	97527	leucine-tRNA synthetase [Halobacterium salinarum NRC-1]
960	AAG19311.1	DAC78016.1	WP_010902607.1	none	2733	111.13	13	13	0	3	3	3	iTRAQ 8plex (K N-term)	37671	asparagine synthetase [Halobacterium salinarum NRC-1]
961	AAG20566.1	DAC79330.1	WP_010903868.1	none	2748	114	12	12	0	3	3	3	iTRAQ 8plex (K N-term)	42571	conserved hypothetical protein [Halobacterium salinarum NRC-1]
962	AAG19055.1	DAC77753.1	WP_010902351.1	none	2755	132.29	27	27	0	3	3	3	iTRAQ 8plex (K N-term)	15657	iron-dependent repressor [Halobacterium salinarum NRC-1]
963	AAG18938.1	DAC77632.1	WP_049892484.1	Q9HS70.2	3064	72.87	8	8	0	3	3	3	iTRAQ 8plex (K N-term)	40611	conserved hypothetical protein [Halobacterium salinarum NRC-1]
964	AAG19351.1	DAC78057.1	WP_010902647.1	none	3147	98.67	11	11	0	2	2	3	Carbamidomethylation; iTRAQ 8plex (K N-term)	24739	galactosyltransferase homolog [Halobacterium salinarum NRC-1]
965	AAG19627.1	DAC78345.1	WP_010902923.1	Q9HQ89.1	3237	109.33	19	19	0	2	2	3	iTRAQ 8plex (K N-term)	17306	molybdenum cofactor biosynthesis protein [Halobacterium salinarum NRC-1]
966	AAG20232.1	DAC78979.1	WP_010903534.1	Q9HNI8.1	3370	89.35	9	9	0	2	2	3	iTRAQ 8plex (K N-term)	30083	phosphonates transport ATP-binding [Halobacterium salinarum NRC-1]
967	AAG20444.1	DAC79200.1	WP_010903746.1	none	3383	77.84	15	15	0	2	2	3	iTRAQ 8plex (K N-term)	15463	conserved hypothetical protein [Halobacterium salinarum NRC-1]
968	none	DAC78062.1	WP_012289248.1	none	3419	78.62	8	8	0	2	2	3	Carbamidomethylation; iTRAQ 8plex (K N-term)	42824	TPA_inf: homolog to arabinopyranose mutase [Halobacterium salinarum NRC-1]
969	AAG18935.1	DAC77629.1	WP_010902230.1	none	3556	95.29	21	21	0	2	2	3	iTRAQ 8plex (K N-term)	15817	transcription termination-antitermination factor [Halobacterium salinarum NRC-1]
97	AAG19499.1	DAC78213.1	WP_010902794.1	none	969	288.92	28	28	0	9	9	55	iTRAQ 8plex (K N-term); Deamidation (NQ); iTRAQ 8plex (Y)	37213	50S ribosomal protein L10P [Halobacterium salinarum NRC-1]
970	AAG20664.1	DAC79431.1	WP_010903967.1	none	3756	89.24	8	8	0	2	2	3	iTRAQ 8plex (K N-term); Deamidation (NQ)	33297	glucose kinase [Halobacterium salinarum NRC-1]
971	AAG19199.1	DAC77903.1	WP_010902495.1	Q9HRF9.1	3927	67.56	12	12	0	2	2	3	Carbamidomethylation; iTRAQ 8plex (K N-term); Deamidation (NQ)	23494	conserved hypothetical protein [Halobacterium salinarum NRC-1]
974	AAG18982.1	DAC77677.1	WP_010902277.1	none	2806	70.94	6	6	0	3	3	3	iTRAQ 8plex (K N-term)	53929	Na+/H+ antiporter [Halobacterium salinarum NRC-1]
975	AAG19508.1	DAC78222.1	WP_010902803.1	none	2890	118.09	13	13	0	3	3	3	iTRAQ 8plex (K N-term)	35136	conserved hypothetical protein [Halobacterium salinarum NRC-1]
976	AAG19964.1	DAC78693.1	WP_010903262.1	none	3132	99.99	10	10	0	3	3	3	iTRAQ 8plex (K N-term)	32206	Htr-like protein [Halobacterium salinarum NRC-1]
977	AAG19295.1	DAC78000.1	WP_010902591.1	none	3226	100.03	9	9	0	2	2	3	Carbamidomethylation; iTRAQ 8plex (K N-term)	28990	conserved hypothetical protein [Halobacterium salinarum NRC-1]
978	AAG20398.1	DAC79151.1	WP_010903699.1	Q9HN23.1	3233	102.66	25	25	0	2	2	3	iTRAQ 8plex (K N-term); Deamidation (NQ)	13909	N1-(5-Phospho-D-ribosyl)-AMP 1 6-hydrolase [Halobacterium salinarum NRC-1]
979	AAG20388.1	DAC79140.1	WP_010903689.1	Q9HN33.1	3274	130.62	12	12	0	2	2	3	iTRAQ 8plex (K N-term)	22589	ribose 5-phosphate isomerase [Halobacterium salinarum NRC-1]
98	AAG19833.1	DAC78560.1	WP_010903131.1	Q9HPN4.1	1268	303.76	56	56	0	8	8	55	Carbamidomethylation; iTRAQ 8plex (K N-term); Oxidation (M); Deamidation (NQ); iTRAQ 8plex (Y)	19779	cobalamin biosynthesis [Halobacterium salinarum NRC-1]
980	AAG19233.1	DAC77937.1	WP_010902529.1	none	3276	82	10	10	0	2	2	3	iTRAQ 8plex (K N-term)	25349	hypothetical protein VNG_0759H [Halobacterium salinarum NRC-1]
981	AAG20015.1	DAC78747.1	WP_010903313.1	Q9HP55.1	3289	112.08	11	11	0	2	2	3	Carbamidomethylation; iTRAQ 8plex (K N-term)	30031	homoserine kinase [Halobacterium salinarum NRC-1]
982	AAG19879.1	DAC78606.1	WP_012289362.1	none	3381	57.49	6	6	0	2	2	3	iTRAQ 8plex (K N-term)	28836	conserved hypothetical protein [Halobacterium salinarum NRC-1]
983	AAG19745.1	DAC78465.1	WP_010903042.1	Q9HPX2.1	3482	147.99	10	10	0	2	2	3	iTRAQ 8plex (K N-term)	36381	deoxyhypusine synthase [Halobacterium salinarum NRC-1]
984	AAG18880.1	DAC77572.1	WP_010902174.1	none	3495	58.47	6	6	0	2	2	3	Carbamidomethylation; iTRAQ 8plex (K N-term)	29676	hypothetical protein VNG_0297H [Halobacterium salinarum NRC-1]
985	AAG19687.1	DAC78405.1	WP_010902983.1	none	3513	56.18	10	10	0	2	2	3	iTRAQ 8plex (K N-term)	17028	hypothetical protein VNG_1355H [Halobacterium salinarum NRC-1]
986	AAG19212.1	DAC77916.1	WP_010902508.1	Q9HRE6.1	3545	92.76	7	7	0	2	2	3	iTRAQ 8plex (K N-term)	36156	transcription initiation factor IIB [Halobacterium salinarum NRC-1]
987	AAG20769.1	DAC79542.1	WP_010890434.1	none	3792	95.19	12	12	0	2	2	3	iTRAQ 8plex (K N-term)	23773	Vng6082h (plasmid) [Halobacterium salinarum NRC-1]
988	AAG20036.1	DAC78770.1	WP_010903335.1	none	3869	96.8	22	22	0	2	2	3	iTRAQ 8plex (K N-term)	10716	hypothetical protein VNG_1827H [Halobacterium salinarum NRC-1]
99	none	DAC79096.1	WP_012289463.1	none	419	290.12	48	48	0	13	13	55	iTRAQ 8plex (K N-term); Deamidation (NQ); iTRAQ 8plex (Y)	35375	TPA_inf: 2-oxo-3-methylvalerate dehydrogenase E1component beta subunit [Halobacterium salinarum NRC-1]
991	AAG18771.1	DAC77457.1	WP_010902066.1	none	2926	93.6	21	21	0	3	3	3	iTRAQ 8plex (K N-term)	24275	regulatory protein [Halobacterium salinarum NRC-1]
992	AAG19511.1	DAC78225.1	WP_010902806.1	none	2967	94.67	8	8	0	3	3	3	iTRAQ 8plex (K N-term)	40897	aspartate aminotransferase [Halobacterium salinarum NRC-1]
993	none	DAC78083.1	WP_010902673.1	none	3012	101.55	18	18	0	3	3	3	iTRAQ 8plex (K N-term); Deamidation (NQ)	28088	TPA_inf: arl cluster protein ArlH [Halobacterium salinarum NRC-1]
994	AAG20417.1	DAC79170.1	WP_010903719.1	none	3041	87.76	13	13	0	3	3	3	iTRAQ 8plex (K N-term)	25120	hypothetical protein VNG_2306H [Halobacterium salinarum NRC-1]
995	none	DAC78364.1	WP_012289303.1	none	3059	69.45	18	18	0	3	3	3	iTRAQ 8plex (K N-term)	16371	TPA_inf: uncharacterized protein VNG_1300H [Halobacterium salinarum NRC-1]
996	AAG20272.1	DAC79020.1	WP_010903574.1	none	3065	179.22	29	29	0	3	3	3	iTRAQ 8plex (K N-term)	13642	hypothetical protein VNG_2133H [Halobacterium salinarum NRC-1]
997	AAG18849.1	DAC77537.1	WP_010902143.1	Q9HSF8.2	3129	82.43	9	9	0	3	3	3	Carbamidomethylation; iTRAQ 8plex (K N-term)	26797	conserved hypothetical protein [Halobacterium salinarum NRC-1]
998	AAG20538.1	DAC79297.1	WP_010903840.1	none	3706	113.88	10	10	0	2	2	3	iTRAQ 8plex (K N-term)	39491	signal recognition particle receptor [Halobacterium salinarum NRC-1]
999	AAG19117.1	DAC77820.1	WP_010902413.1	none	3743	90.45	13	13	0	2	2	3	iTRAQ 8plex (K N-term)	23088	conserved hypothetical protein [Halobacterium salinarum NRC-1]

## Sheet: Liquid stationary extract 2
Supplementary Table 6-1 sheet number 2 : Liquid stationary phase culture extract 2
Protein Group	AAG_accession	DAC_accession	WP_accession	Q9_accession	Protein ID	-10lgP	Coverage (%)	Coverage (%) liquid B2 119	Area liquid B2 119	#Peptides	#Unique	#Spec liquid B2 119	PTM	Avg. Mass	Description
1	AAG20240.1	DAC78988.1	WP_136361694.1	Q9HNI0.2	48	551.83	45	45	0	27	26	420	Carbamidomethylation; iTRAQ 8plex (K N-term); Oxidation (M); Deamidation (NQ); iTRAQ 8plex (Y)	69631	thermosome subunit beta [Halobacterium salinarum NRC-1]
10	AAG19919.1	DAC78647.1	WP_010903216.1	Q9HPF0.1	7	407.14	59	59	0	38	37	162	Carbamidomethylation; iTRAQ 8plex (K N-term); Deamidation (NQ); iTRAQ 8plex (Y)	81658	cell division cycle protein [Halobacterium salinarum NRC-1]
100	AAG19951.1	DAC78680.1	WP_010903249.1	Q9HPB9.2	2370	210.43	55	55	0	5	5	50	Carbamidomethylation; iTRAQ 8plex (K N-term); Deamidation (NQ); iTRAQ 8plex (Y)	10877	30S ribosomal protein S8P [Halobacterium salinarum NRC-1]
1000	AAG19929.1	DAC78658.1	WP_010903227.1	none	2575	82.89	9	9	0	2	2	3	iTRAQ 8plex (K N-term)	36093	phytoene synthase [Halobacterium salinarum NRC-1]
1001	AAG20701.1	DAC79472.1	WP_010904005.1	none	2205	75.74	5	5	0	2	2	3	iTRAQ 8plex (K N-term)	64665	hypothetical protein VNG_2678H [Halobacterium salinarum NRC-1]
1002	AAG20335.1	DAC79086.1	WP_010903636.1	none	2589	80.44	14	14	0	2	2	3	iTRAQ 8plex (K N-term)	16056	hypothetical protein VNG_2205H [Halobacterium salinarum NRC-1]
1003	AAG20565.1	DAC79329.1	WP_010903867.1	none	4053	78.59	12	12	0	2	2	3	iTRAQ 8plex (K N-term); Deamidation (NQ)	25069	conserved hypothetical protein [Halobacterium salinarum NRC-1]
1004	AAG19879.1	DAC78606.1	WP_012289362.1	none	3381	90.89	9	9	0	2	2	3	iTRAQ 8plex (K N-term)	28836	conserved hypothetical protein [Halobacterium salinarum NRC-1]
1005	AAG20444.1	DAC79200.1	WP_010903746.1	none	3383	71.42	15	15	0	2	2	3	iTRAQ 8plex (K N-term)	15463	conserved hypothetical protein [Halobacterium salinarum NRC-1]
1006	AAG19302.1	DAC78007.1	WP_010902598.1	none	27706	91	5	5	0	2	2	3	iTRAQ 8plex (K N-term)	38912	conserved hypothetical protein [Halobacterium salinarum NRC-1]
1007	AAG19739.1	DAC78459.1	WP_010903036.1	none	3960	74.46	22	22	0	2	2	3	iTRAQ 8plex (K N-term); iTRAQ 8plex (Y)	10473	hypothetical protein VNG_1425H [Halobacterium salinarum NRC-1]
1008	AAG19198.1	DAC77902.1	WP_010902494.1	none	4009	86.62	22	22	0	2	2	3	iTRAQ 8plex (K N-term)	11621	hypothetical protein VNG_0717H [Halobacterium salinarum NRC-1]
1009	AAG19457.1	DAC78170.1	WP_010902752.1	none	3976	97.85	9	9	0	2	2	3	iTRAQ 8plex (K N-term)	32756	glycosyl transferase-like [Halobacterium salinarum NRC-1]
101	none	DAC78199.1	WP_012289276.1	none	1407	234.06	65	65	0	6	6	49	iTRAQ 8plex (K N-term); Oxidation (M); Deamidation (NQ)	11543	TPA_inf: HTH domain protein [Halobacterium salinarum NRC-1]
1010	none	DAC78083.1	WP_010902673.1	none	3012	85.32	9	9	0	2	2	3	iTRAQ 8plex (K N-term)	28088	TPA_inf: arl cluster protein ArlH [Halobacterium salinarum NRC-1]
1011	AAG18935.1	DAC77629.1	WP_010902230.1	none	3556	73.82	11	11	0	2	2	3	iTRAQ 8plex (K N-term)	15817	transcription termination-antitermination factor [Halobacterium salinarum NRC-1]
1012	AAG20042.1	DAC78776.1	WP_012289387.1	none	2849	65.2	12	12	0	2	2	3	iTRAQ 8plex (K N-term)	22606	monooxygenase [Halobacterium salinarum NRC-1]
1013	AAG19886.1	DAC78613.1	WP_010903184.1	none	4873	64.16	10	10	0	2	2	3	iTRAQ 8plex (K N-term)	22436	hypothetical protein VNG_1625H [Halobacterium salinarum NRC-1]
1014	AAG19204.1	DAC77908.1	WP_010902500.1	none	3351	75.56	6	6	0	2	2	3	iTRAQ 8plex (K N-term)	32683	hypothetical protein VNG_0725H [Halobacterium salinarum NRC-1]
1015	AAG20668.1	DAC79435.1	WP_010903971.1	none	3073	79.39	14	14	0	2	2	3	Carbamidomethylation; iTRAQ 8plex (K N-term)	20711	hypothetical protein VNG_2634H [Halobacterium salinarum NRC-1]
1016	AAG19606.1	DAC78323.1	WP_010902902.1	none	5278	74.9	15	15	0	2	2	3	iTRAQ 8plex (K N-term)	15442	hypothetical protein VNG_1246H [Halobacterium salinarum NRC-1]
1017	AAG20232.1	DAC78979.1	WP_010903534.1	Q9HNI8.1	3370	93.44	9	9	0	2	2	3	iTRAQ 8plex (K N-term)	30083	phosphonates transport ATP-binding [Halobacterium salinarum NRC-1]
1018	AAG19027.1	DAC77723.1	WP_010902323.1	none	3833	79.66	9	9	0	2	2	3	iTRAQ 8plex (K N-term)	24433	hypothetical protein VNG_0492H [Halobacterium salinarum NRC-1]
1019	AAG20730.1	DAC79704.1	WP_010890515.1	none	3193	72.07	7	7	0	2	2	3	iTRAQ 8plex (K N-term)	28004	Spo0A activation inhibitor (plasmid) [Halobacterium salinarum NRC-1]
102	AAG18962.1	DAC77657.1	WP_010902257.1	none	40	312.51	44	44	0	21	21	49	Carbamidomethylation; iTRAQ 8plex (K N-term); Deamidation (NQ); iTRAQ 8plex (Y)	64930	conserved hypothetical protein [Halobacterium salinarum NRC-1]
1020	AAG19880.1	DAC78607.1	WP_010903178.1	none	3284	49.69	14	14	0	2	2	3	iTRAQ 8plex (K N-term); Deamidation (NQ)	17971	hypothetical protein VNG_1617H [Halobacterium salinarum NRC-1]
1021	AAG20631.1	DAC79396.1	WP_010903933.1	Q9HME0.1	5486	45.63	13	13	0	2	2	3	iTRAQ 8plex (K N-term); Deamidation (NQ)	23126	conserved hypothetical protein [Halobacterium salinarum NRC-1]
103	AAG18884.1	DAC77576.1	WP_010902178.1	Q9HSC3.1	411	267.34	27	27	0	19	19	49	iTRAQ 8plex (K N-term); Deamidation (NQ)	76017	lipoate protein ligase [Halobacterium salinarum NRC-1]
1031	AAG18913.1	DAC77605.1	WP_010902208.1	none	2147	65.36	3	3	0	3	3	3	Carbamidomethylation; iTRAQ 8plex (K N-term)	131679	chromosome segregation [Halobacterium salinarum NRC-1]
1033	AAG18751.1	DAC77439.1	WP_012289100.1	Q9HSQ2.1	2762	85.83	7	7	0	2	2	2	iTRAQ 8plex (K N-term)	31756	heat shock protein [Halobacterium salinarum NRC-1]
1035	AAG18778.1	DAC77464.1	WP_012289108.1	none	1718	97.25	4	4	0	2	2	2	iTRAQ 8plex (K N-term)	91507	bacterio-opsin activator-like protein [Halobacterium salinarum NRC-1]
104	AAG19013.1	DAC77708.1	WP_010902308.1	none	215	328.09	37	37	0	17	17	48	Carbamidomethylation; iTRAQ 8plex (K N-term); Deamidation (NQ)	63495	pyruvate ferredoxin oxidoreductase subunit alpha [Halobacterium salinarum NRC-1]
1042	AAG18785.1	DAC77472.1	WP_010902080.1	none	2362	95.03	11	11	0	2	2	2	iTRAQ 8plex (K N-term)	25968	hypothetical protein VNG_0168H [Halobacterium salinarum NRC-1]
1044	AAG18701.1	DAC77388.1	WP_010901996.1	none	4509	97.95	8	8	0	2	2	2	iTRAQ 8plex (K N-term)	36696	UDP-glucose 4-epimerase [Halobacterium salinarum NRC-1]
1045	none	DAC78350.1	WP_012289302.1	none	3444	70.03	10	10	0	2	2	2	iTRAQ 8plex (K N-term)	24884	TPA_inf: ribonuclease P protein component 3 [Halobacterium salinarum NRC-1]
105	AAG19424.1	DAC78136.1	WP_010902719.1	none	1101	228.21	51	51	0	8	2	48	iTRAQ 8plex (K N-term); Deamidation (NQ); iTRAQ 8plex (Y)	20623	flagellin A1 precursor [Halobacterium salinarum NRC-1]
1053	AAG19016.1	DAC77712.1	WP_010902312.1	none	2288	53.22	6	6	0	2	2	2	iTRAQ 8plex (K N-term)	33726	probable oxidoreductase [Halobacterium salinarum NRC-1]
1054	none	DAC77880.1	WP_136361096.1	none	7314	66.05	11	11	0	2	2	2	iTRAQ 8plex (K N-term)	23672	TPA_inf: uncharacterized protein VNG_0682C [Halobacterium salinarum NRC-1]
1055	AAG19222.1	DAC77926.1	WP_010902518.1	Q9HRD6.1	3366	55.02	5	5	0	2	2	2	iTRAQ 8plex (K N-term)	49304	conserved hypothetical protein [Halobacterium salinarum NRC-1]
1057	AAG19470.1	DAC78183.1	WP_012289272.1	none	3354	84.04	6	6	0	2	2	2	iTRAQ 8plex (K N-term)	36756	succinoglycan biosynthesis protein [Halobacterium salinarum NRC-1]
1058	AAG19718.1	DAC78437.1	WP_010903015.1	Q9HPZ9.1	3565	78.93	6	6	0	2	2	2	iTRAQ 8plex (K N-term)	40019	conserved hypothetical protein [Halobacterium salinarum NRC-1]
1059	none	DAC78062.1	WP_012289248.1	none	3419	100.07	8	8	0	2	2	2	Carbamidomethylation; iTRAQ 8plex (K N-term)	42824	TPA_inf: homolog to arabinopyranose mutase [Halobacterium salinarum NRC-1]
106	AAG19986.1	DAC78716.1	WP_010903284.1	Q9HP84.1	130	349.49	33	33	0	20	19	48	iTRAQ 8plex (K N-term); Deamidation (NQ)	85219	Htr5 transducer [Halobacterium salinarum NRC-1]
1060	AAG20469.1	DAC79226.1	WP_012289493.1	Q9HMV2.2	3212	76.08	7	7	0	2	2	2	Carbamidomethylation; iTRAQ 8plex (K N-term)	52513	tryptophanase [Halobacterium salinarum NRC-1]
1066	AAG20052.1	DAC78787.1	WP_010903351.1	none	1190	60.5	11	11	0	2	2	2	Carbamidomethylation; iTRAQ 8plex (K N-term)	24834	conserved hypothetical protein [Halobacterium salinarum NRC-1]
1067	AAG20194.1	DAC78938.1	WP_010903495.1	none	3916	96.29	16	16	0	2	2	2	iTRAQ 8plex (K N-term)	14633	enoyl-CoA hydratase [Halobacterium salinarum NRC-1]
1068	AAG18861.1	DAC77549.1	WP_010902155.1	none	3866	85.31	7	7	0	2	2	2	iTRAQ 8plex (K N-term)	38561	conserved hypothetical protein [Halobacterium salinarum NRC-1]
1069	AAG19977.1	DAC78707.1	WP_010903275.1	none	2313	58.43	7	7	0	2	2	2	iTRAQ 8plex (K N-term)	22903	conserved hypothetical protein [Halobacterium salinarum NRC-1]
107	AAG19053.1	DAC77750.1	WP_010902349.1	none	519	329.1	47	47	0	13	13	48	iTRAQ 8plex (K N-term); Deamidation (NQ); iTRAQ 8plex (Y)	44942	conserved hypothetical protein [Halobacterium salinarum NRC-1]
1070	AAG20492.1	DAC79250.1	WP_010903794.1	none	3759	68.86	7	7	0	2	2	2	iTRAQ 8plex (K N-term)	28017	hypothetical protein VNG_2403H [Halobacterium salinarum NRC-1]
1071	AAG19973.1	DAC78702.1	WP_010903271.1	none	2729	78.16	10	10	0	2	2	2	iTRAQ 8plex (K N-term)	33584	conserved hypothetical protein [Halobacterium salinarum NRC-1]
1072	AAG19544.1	DAC78258.1	WP_010902839.1	Q9HQH1.1	3816	110.71	12	12	0	2	2	2	iTRAQ 8plex (K N-term)	30275	dimethyladenosine transferase [Halobacterium salinarum NRC-1]
1073	AAG19437.1	DAC78149.1	WP_010902732.1	none	27683	57.8	8	8	0	2	2	2	iTRAQ 8plex (K N-term); iTRAQ 8plex (Y)	30530	hypothetical protein VNG_1025H [Halobacterium salinarum NRC-1]
1074	none	DAC79609.1	WP_010890465.1	none	2678	92.91	12	12	0	2	2	2	iTRAQ 8plex (K N-term)	22820	TPA_inf: integrase family protein (plasmid) [Halobacterium salinarum NRC-1]
1075	AAG18887.1	DAC77579.1	WP_010902181.1	Q9HSC0.1	6174	122.23	7	7	0	2	2	2	iTRAQ 8plex (K N-term)	45451	tryptophan synthase beta chain [Halobacterium salinarum NRC-1]
1076	AAG19705.1	DAC78423.1	WP_010903001.1	none	4001	97.54	14	14	0	2	2	2	iTRAQ 8plex (K N-term)	27935	extragenic suppressor homolog [Halobacterium salinarum NRC-1]
1077	AAG18719.1	DAC77404.1	WP_010902014.1	none	3196	95.56	5	5	0	2	2	2	iTRAQ 8plex (K N-term)	57705	molybdenum cofactor biosynthesis protein [Halobacterium salinarum NRC-1]
1078	AAG18883.1	DAC77575.1	WP_010902177.1	Q9HSC4.1	7131	64.24	10	10	0	2	2	2	iTRAQ 8plex (K N-term)	19820	conserved hypothetical protein [Halobacterium salinarum NRC-1]
1079	AAG20792.1	DAC79763.1	WP_010890500.1	none	3801	91.95	15	15	0	2	2	2	Carbamidomethylation; iTRAQ 8plex (K N-term)	22508	Vng6113h (plasmid) [Halobacterium salinarum NRC-1]
108	none	DAC79096.1	WP_012289463.1	none	419	298.11	50	50	0	14	14	48	iTRAQ 8plex (K N-term); Deamidation (NQ); iTRAQ 8plex (Y)	35375	TPA_inf: 2-oxo-3-methylvalerate dehydrogenase E1component beta subunit [Halobacterium salinarum NRC-1]
1080	AAG18988.1	DAC77683.1	WP_010902283.1	none	3764	40.28	7	7	0	2	2	2	iTRAQ 8plex (K N-term); Deamidation (NQ)	45022	starvation sensing protein [Halobacterium salinarum NRC-1]
1081	none	DAC79341.1	WP_012289520.1	none	2929	131.72	19	19	0	2	2	2	iTRAQ 8plex (K N-term)	16675	TPA_inf: uncharacterized protein VNG_2515H [Halobacterium salinarum NRC-1]
1082	AAG20989.1	DAC79956.1	WP_010904200.1	none	3305	73.22	25	25	0	2	2	2	iTRAQ 8plex (K N-term)	9277	Vng6370h (plasmid) [Halobacterium salinarum NRC-1]
1083	AAG20036.1	DAC78770.1	WP_010903335.1	none	3869	93.63	22	22	0	2	2	2	iTRAQ 8plex (K N-term)	10716	hypothetical protein VNG_1827H [Halobacterium salinarum NRC-1]
1084	AAG19199.1	DAC77903.1	WP_010902495.1	Q9HRF9.1	3927	81.46	12	12	0	2	2	2	Carbamidomethylation; iTRAQ 8plex (K N-term); Deamidation (NQ)	23494	conserved hypothetical protein [Halobacterium salinarum NRC-1]
1085	AAG20720.1	DAC79491.1	WP_010890525.1	Q9HI24.1	5118	88.38	15	15	0	2	2	2	iTRAQ 8plex (K N-term)	16259	GvpI protein cluster A (plasmid) [Halobacterium salinarum NRC-1]
1086	none	DAC78110.1	WP_049892499.1	none	4688	89.27	37	37	0	2	2	2	iTRAQ 8plex (K N-term)	8000	TPA_inf: uncharacterized protein VNG_0985a [Halobacterium salinarum NRC-1]
109	AAG18889.1	DAC77581.1	WP_010902183.1	Q9HSB8.1	731	272.53	49	49	0	11	11	48	iTRAQ 8plex (K N-term); Oxidation (M); Deamidation (NQ)	27102	conserved hypothetical protein [Halobacterium salinarum NRC-1]
11	AAG20682.1	DAC79450.1	WP_010903986.1	Q9HM89.1	321	398.16	60	60	0	18	18	153	Carbamidomethylation; iTRAQ 8plex (K N-term); Oxidation (M); Deamidation (NQ); iTRAQ 8plex (Y)	45479	translation elongation factor eEF-1A subunit alpha [Halobacterium salinarum NRC-1]
110	AAG19595.1	DAC78312.1	WP_010902891.1	none	304	308.8	40	40	0	12	12	47	Carbamidomethylation; iTRAQ 8plex (K N-term); Deamidation (NQ); iTRAQ 8plex (Y)	42452	X-pro aminopeptidase homolog [Halobacterium salinarum NRC-1]
1104	AAG20586.1	DAC79350.1	WP_010903888.1	none	4774	131.25	27	27	0	2	2	2	iTRAQ 8plex (K N-term)	18040	hypothetical protein VNG_2525H [Halobacterium salinarum NRC-1]
1105	AAG19528.1	DAC78242.1	WP_010902823.1	none	27693	120.06	11	11	0	2	2	2	iTRAQ 8plex (K N-term)	30976	hypothetical protein VNG_1144H [Halobacterium salinarum NRC-1]
1106	AAG20474.1	DAC79231.1	WP_010903776.1	none	4789	99.68	55	55	0	2	2	2	iTRAQ 8plex (K N-term); Deamidation (NQ)	9390	hypothetical protein VNG_2379H [Halobacterium salinarum NRC-1]
1107	AAG19909.1	DAC78637.1	WP_010903206.1	none	3827	87.45	25	25	0	2	2	2	iTRAQ 8plex (K N-term); Deamidation (NQ)	12967	hypothetical protein VNG_1655H [Halobacterium salinarum NRC-1]
1108	AAG20046.1	DAC78780.1	WP_010903345.1	none	3217	85.26	8	8	0	2	2	2	iTRAQ 8plex (K N-term)	34767	hypothetical protein VNG_1839H [Halobacterium salinarum NRC-1]
1109	AAG20806.1	DAC79779.1	WP_049892649.1	none	4814	92.62	14	14	0	2	2	2	iTRAQ 8plex (K N-term)	17851	Vng6131h (plasmid) [Halobacterium salinarum NRC-1]
111	AAG19415.1	DAC78125.1	WP_010902711.1	none	441	299.94	56	56	0	14	14	47	Carbamidomethylation; iTRAQ 8plex (K N-term); Deamidation (NQ); iTRAQ 8plex (Y)	37376	probable oxidoreductase [Halobacterium salinarum NRC-1]
1110	AAG18764.1	DAC77451.1	WP_010902059.1	none	3891	78.04	21	21	0	2	2	2	iTRAQ 8plex (K N-term); Deamidation (NQ)	15893	hypothetical protein VNG_0144H [Halobacterium salinarum NRC-1]
1111	AAG19865.1	DAC78591.1	WP_010903163.1	Q9HPK2.1	27702	74.12	12	12	0	2	2	2	Carbamidomethylation; iTRAQ 8plex (K N-term)	32696	conserved hypothetical protein [Halobacterium salinarum NRC-1]
1112	AAG18959.1	DAC77654.1	WP_010902254.1	Q9HS49.1	4675	80.77	7	7	0	2	2	2	iTRAQ 8plex (K N-term)	36711	conserved hypothetical protein [Halobacterium salinarum NRC-1]
1113	AAG20230.1	DAC78977.1	WP_012289429.1	none	3205	82.76	14	14	0	2	2	2	iTRAQ 8plex (K N-term)	21264	DNA polymerase bacteriophage-type [Halobacterium salinarum NRC-1]
1114	none	DAC79300.1	WP_010903842.1	none	2888	80.2	16	16	0	2	2	2	Carbamidomethylation; iTRAQ 8plex (K N-term)	22328	TPA_inf: translation initiation factor aIF-6 [Halobacterium salinarum NRC-1]
1115	AAG19213.1	DAC77917.1	WP_010902509.1	none	2688	74	19	19	0	2	2	2	iTRAQ 8plex (K N-term); Deamidation (NQ)	21202	HoxA-like transcriptional regulator [Halobacterium salinarum NRC-1]
1116	AAG19918.1	DAC78646.1	WP_010903215.1	none	3778	70.93	7	7	0	2	2	2	Carbamidomethylation; iTRAQ 8plex (K N-term)	26925	hypothetical protein VNG_1666H [Halobacterium salinarum NRC-1]
1117	AAG20383.1	DAC79135.1	WP_010903684.1	none	4787	77.44	35	35	0	2	2	2	iTRAQ 8plex (K N-term)	6962	hypothetical protein VNG_2268H [Halobacterium salinarum NRC-1]
1118	AAG20180.1	DAC78922.1	WP_010903481.1	none	6638	66.26	6	6	0	2	2	2	iTRAQ 8plex (K N-term)	39390	conserved hypothetical protein [Halobacterium salinarum NRC-1]
1119	AAG19756.1	DAC78477.1	WP_012289330.1	none	6428	76.13	6	6	0	2	2	2	iTRAQ 8plex (K N-term)	41347	2' 3'-cyclic-nucleotide 2'-phosphodiesterase [Halobacterium salinarum NRC-1]
112	none	DAC78795.1	WP_012289396.1	none	136	339.05	29	29	0	16	15	47	iTRAQ 8plex (K N-term); Deamidation (NQ)	84831	TPA_inf: transducer protein BasT [Halobacterium salinarum NRC-1]
1120	AAG18646.1	DAC77334.1	WP_010901944.1	none	4968	73.95	10	10	0	2	2	2	iTRAQ 8plex (K N-term)	23977	amino acid ABC transporter ATP-binding protein [Halobacterium salinarum NRC-1]
1121	AAG19588.1	DAC78305.1	WP_010902884.1	Q9HQC7.1	5049	55.6	5	5	0	2	2	2	Carbamidomethylation; iTRAQ 8plex (K N-term)	44288	orc / cell division control protein 6 [Halobacterium salinarum NRC-1]
1122	AAG18848.1	DAC77536.1	WP_010902142.1	none	4970	75.12	9	9	0	2	2	2	iTRAQ 8plex (K N-term)	26755	conserved hypothetical protein [Halobacterium salinarum NRC-1]
1123	AAG19744.1	DAC78464.1	WP_012289327.1	none	4981	59.07	13	13	0	2	2	2	iTRAQ 8plex (K N-term)	23864	conserved hypothetical protein [Halobacterium salinarum NRC-1]
1124	AAG19550.1	DAC78266.1	WP_012289286.1	none	2347	70.66	4	4	0	2	2	2	iTRAQ 8plex (K N-term); Deamidation (NQ)	70258	PhoR protein homolog [Halobacterium salinarum NRC-1]
1125	AAG20665.1	DAC79432.1	WP_010903968.1	none	3403	68.02	16	16	0	2	2	2	Carbamidomethylation; iTRAQ 8plex (K N-term)	20648	hypothetical protein VNG_2631H [Halobacterium salinarum NRC-1]
1126	AAG19471.1	DAC78184.1	WP_010902766.1	none	3995	90.51	2	2	0	2	2	2	iTRAQ 8plex (K N-term)	114586	transmembrane oligosaccharyl transferase [Halobacterium salinarum NRC-1]
1127	AAG19207.1	DAC77911.1	WP_010902503.1	none	5101	54.59	7	7	0	2	2	2	iTRAQ 8plex (K N-term)	22615	hypothetical protein VNG_0729H [Halobacterium salinarum NRC-1]
1128	AAG19024.1	DAC77720.1	WP_010902320.1	none	3944	49.16	8	8	0	2	2	2	iTRAQ 8plex (K N-term)	23949	hypothetical protein VNG_0488H [Halobacterium salinarum NRC-1]
1129	AAG20703.1	DAC79474.1	WP_010890543.1	none	4984	65.79	11	11	0	2	2	2	iTRAQ 8plex (K N-term)	16632	Vng6001h (plasmid) [Halobacterium salinarum NRC-1]
113	none	DAC78857.1	WP_012289408.1	none	372	309.7	46	46	0	14	14	46	Carbamidomethylation; iTRAQ 8plex (K N-term); Deamidation (NQ); iTRAQ 8plex (Y)	42052	TPA_inf: FtsZ family protein CetZ type III [Halobacterium salinarum NRC-1]
1130	AAG18885.1	DAC77577.1	WP_012289136.1	none	3155	59.36	14	14	0	2	2	2	iTRAQ 8plex (K N-term); Deamidation (NQ)	18562	conserved hypothetical protein [Halobacterium salinarum NRC-1]
1131	AAG18709.1	DAC77394.1	WP_010902004.1	none	3408	50.37	11	11	0	2	2	2	iTRAQ 8plex (K N-term)	15802	hypothetical protein VNG_0072H [Halobacterium salinarum NRC-1]
1132	AAG19096.1	DAC77799.1	WP_010902392.1	none	5288	48.88	5	5	0	2	2	2	iTRAQ 8plex (K N-term)	30817	cytochrome b6 [Halobacterium salinarum NRC-1]
1133	none	DAC78425.1	WP_012289319.1	none	27710	47.83	5	5	0	2	2	2	iTRAQ 8plex (K N-term)	37489	TPA_inf: uncharacterized protein VNG_1381H [Halobacterium salinarum NRC-1]
1134	AAG20356.1	DAC79107.1	WP_012289466.1	none	3251	39.99	7	7	0	2	2	2	iTRAQ 8plex (K N-term)	25223	conserved hypothetical protein [Halobacterium salinarum NRC-1]
114	AAG19956.1	DAC78685.1	WP_010903254.1	Q9HPB4.1	956	243.59	42	42	0	8	8	46	Carbamidomethylation; iTRAQ 8plex (K N-term); Oxidation (M); Deamidation (NQ); iTRAQ 8plex (Y)	23008	30S ribosomal protein S5P [Halobacterium salinarum NRC-1]
115	AAG19250.1	DAC77954.1	WP_010902546.1	none	285	311.32	36	36	0	11	11	46	iTRAQ 8plex (K N-term)	45924	hypothetical protein VNG_0782H [Halobacterium salinarum NRC-1]
116	AAG20075.1	DAC78810.1	WP_010903374.1	none	631	264.74	36	36	0	11	11	46	Carbamidomethylation; iTRAQ 8plex (K N-term); Deamidation (NQ)	41092	3-hydroxy-3-methylglutaryl-coenzyme A reductase [Halobacterium salinarum NRC-1]
117	AAG19613.1	DAC78331.1	WP_012289299.1	none	185	297.62	50	50	0	17	17	46	Carbamidomethylation; iTRAQ 8plex (K N-term); iTRAQ 8plex (Y)	49247	conserved hypothetical protein [Halobacterium salinarum NRC-1]
118	AAG20243.1	DAC78991.1	WP_010903545.1	none	1983	173.7	43	43	0	5	5	46	iTRAQ 8plex (K N-term); Deamidation (NQ); iTRAQ 8plex (Y)	13588	conserved hypothetical protein [Halobacterium salinarum NRC-1]
119	AAG19885.1	DAC78612.1	WP_010903183.1	none	106	291.52	23	23	0	13	13	45	Carbamidomethylation; iTRAQ 8plex (K N-term); Oxidation (M); Deamidation (NQ); iTRAQ 8plex (Y)	80159	malate dehydrogenase [Halobacterium salinarum NRC-1]
12	AAG20620.1	DAC79385.1	WP_010903922.1	none	132	449.09	47	47	0	22	22	152	Carbamidomethylation; iTRAQ 8plex (K N-term); Oxidation (M); Deamidation (NQ); iTRAQ 8plex (Y)	71042	aconitase [Halobacterium salinarum NRC-1]
120	AAG20463.1	DAC79220.1	WP_010903765.1	Q9HMV8.1	743	308.23	44	44	0	11	11	45	iTRAQ 8plex (K N-term); Deamidation (NQ); iTRAQ 8plex (Y)	32252	L-malate dehydrogenase [Halobacterium salinarum NRC-1]
121	AAG19051.1	DAC77748.1	WP_010902347.1	none	964	222.37	29	29	0	8	8	45	iTRAQ 8plex (K N-term); Deamidation (NQ); iTRAQ 8plex (Y)	33851	ABC transporter ATP-binding protein [Halobacterium salinarum NRC-1]
122	AAG20324.1	DAC79075.1	WP_010903625.1	Q9HN97.1	258	339.73	20	20	0	16	16	44	Carbamidomethylation; iTRAQ 8plex (K N-term); Deamidation (NQ); iTRAQ 8plex (Y)	119902	isoleucyl-tRNA synthetase [Halobacterium salinarum NRC-1]
123	AAG18954.1	DAC77648.1	WP_010902249.1	none	171	261.48	29	29	0	17	17	44	Carbamidomethylation; iTRAQ 8plex (K N-term); Deamidation (NQ)	71847	mRNA 3'-end processing factor homolog [Halobacterium salinarum NRC-1]
124	AAG20037.1	DAC78771.1	WP_010903336.1	Q9HP33.1	299	230.06	54	54	0	15	15	44	iTRAQ 8plex (K N-term); Deamidation (NQ)	33725	GMP synthase subunit B [Halobacterium salinarum NRC-1]
125	none	DAC77566.1	WP_010902168.1	none	1915	235.57	54	54	0	8	8	44	iTRAQ 8plex (K N-term); Deamidation (NQ); iTRAQ 8plex (Y)	15359	TPA_inf: TRAM domain protein [Halobacterium salinarum NRC-1]
126	AAG19805.1	DAC78529.1	WP_012289344.1	none	398	411.24	34	34	0	15	15	43	iTRAQ 8plex (K N-term); iTRAQ 8plex (Y)	73210	conserved hypothetical protein [Halobacterium salinarum NRC-1]
127	AAG19327.1	DAC78032.1	WP_010902623.1	Q9HR31.1	83	263.75	27	27	0	20	20	43	Carbamidomethylation; iTRAQ 8plex (K N-term); Deamidation (NQ)	85871	DNA topoisomerase VI subunit B [Halobacterium salinarum NRC-1]
128	none	DAC78237.1	WP_010902818.1	Q9HQJ2.3	894	208.48	73	73	0	10	10	43	iTRAQ 8plex (K N-term); Oxidation (M); Deamidation (NQ); iTRAQ 8plex (Y)	14537	TPA_inf: 30S ribosomal protein S9 [Halobacterium salinarum NRC-1]
129	none	DAC79592.1	WP_010890478.1	none	1749	296.4	69	69	0	9	9	43	iTRAQ 8plex (K N-term); Oxidation (M); Deamidation (NQ); iTRAQ 8plex (Y)	14954	TPA_inf: uncharacterized protein VNG_7103 (plasmid) [Halobacterium salinarum NRC-1]
13	none	DAC79907.1	WP_012289640.1	Q9HHN4.2	181	434.62	77	77	0	20	20	137	iTRAQ 8plex (K N-term); Oxidation (M); Deamidation (NQ); iTRAQ 8plex (Y)	34396	TPA_inf: aspartate carbamoyltransferase catalyticsubunit (plasmid) [Halobacterium salinarum NRC-1]
130	AAG20653.1	DAC79419.1	WP_010903956.1	none	78	324.71	35	35	0	16	16	43	iTRAQ 8plex (K N-term); Deamidation (NQ)	67125	conserved hypothetical protein [Halobacterium salinarum NRC-1]
131	AAG20280.1	DAC79028.1	WP_010903582.1	Q9HNE0.1	1533	233.62	43	43	0	9	9	43	iTRAQ 8plex (K N-term); Deamidation (NQ)	21782	H+-transporting ATP synthase subunit E [Halobacterium salinarum NRC-1]
132	AAG18891.1	DAC77583.1	WP_010902185.1	Q9HSB6.1	530	317.23	46	46	0	15	15	43	iTRAQ 8plex (K N-term); Deamidation (NQ); iTRAQ 8plex (Y)	41474	conserved hypothetical protein [Halobacterium salinarum NRC-1]
133	AAG19895.1	DAC78622.1	WP_010903193.1	none	1326	243.41	23	23	0	8	8	43	iTRAQ 8plex (K N-term); Deamidation (NQ)	39675	hypothetical protein VNG_1638H [Halobacterium salinarum NRC-1]
134	AAG19001.1	DAC77696.1	WP_010902296.1	none	535	319.4	37	37	0	14	14	42	iTRAQ 8plex (K N-term)	49038	aspartyl-tRNA synthetase [Halobacterium salinarum NRC-1]
135	none	DAC77661.1	WP_012289153.1	none	613	259.03	39	39	0	15	15	42	Carbamidomethylation; iTRAQ 8plex (K N-term); Deamidation (NQ); iTRAQ 8plex (Y)	49503	TPA_inf: adenylosuccinate lyase [Halobacterium salinarum NRC-1]
136	AAG18815.1	DAC77501.1	WP_049928190.1	none	1198	270.97	80	80	0	10	10	42	iTRAQ 8plex (K N-term); Deamidation (NQ); iTRAQ 8plex (Y)	13628	hypothetical protein VNG_0207H [Halobacterium salinarum NRC-1]
137	AAG18836.1	DAC77522.1	WP_010902129.1	Q9HSH0.1	1586	234.04	59	59	0	5	5	42	iTRAQ 8plex (K N-term); Oxidation (M); Deamidation (NQ); iTRAQ 8plex (Y)	13806	conserved hypothetical protein [Halobacterium salinarum NRC-1]
138	AAG20602.1	DAC79366.1	WP_010903904.1	Q9HMG9.1	141	311.66	27	27	0	18	18	41	Carbamidomethylation; iTRAQ 8plex (K N-term); Deamidation (NQ); iTRAQ 8plex (Y)	99196	valyl-tRNA synthetase [Halobacterium salinarum NRC-1]
139	AAG20676.1	DAC79443.1	WP_010903979.1	none	1549	248.81	82	82	0	9	9	41	iTRAQ 8plex (K N-term); Deamidation (NQ); iTRAQ 8plex (Y)	14678	hypothetical protein VNG_2643H [Halobacterium salinarum NRC-1]
14	AAG20654.1	DAC79420.1	WP_010903957.1	none	221	427.05	51	51	0	18	18	135	iTRAQ 8plex (K N-term); Oxidation (M); Deamidation (NQ); iTRAQ 8plex (Y)	56637	probable carboxypeptidase [Halobacterium salinarum NRC-1]
140	AAG19730.1	DAC78450.1	WP_012289323.1	none	409	310.73	62	62	0	12	12	41	iTRAQ 8plex (K N-term); Deamidation (NQ)	31351	hypothetical protein VNG_1412H [Halobacterium salinarum NRC-1]
141	AAG19256.1	DAC77960.1	WP_010902552.1	Q9HRA2.1	1129	367.03	77	77	0	11	11	41	iTRAQ 8plex (K N-term); Deamidation (NQ); iTRAQ 8plex (Y)	17714	30S ribosomal protein S15P [Halobacterium salinarum NRC-1]
142	AAG20580.1	DAC79344.1	WP_010903882.1	none	201	320.32	58	58	0	17	17	41	Carbamidomethylation; iTRAQ 8plex (K N-term); Deamidation (NQ)	40112	hypothetical protein VNG_2519H [Halobacterium salinarum NRC-1]
143	AAG20906.1	DAC79871.1	WP_010904119.1	none	466	292.99	42	42	0	12	12	41	Carbamidomethylation; iTRAQ 8plex (K N-term)	37752	cell division protein (plasmid) [Halobacterium salinarum NRC-1]
144	AAG19125.1	DAC77830.1	WP_010902421.1	none	770	303.11	48	48	0	11	11	41	iTRAQ 8plex (K N-term); Deamidation (NQ); iTRAQ 8plex (Y)	30546	proteinase IV homolog [Halobacterium salinarum NRC-1]
145	AAG19963.1	DAC78692.1	WP_010903261.1	Q9HPA7.1	1490	258.73	47	47	0	8	8	41	iTRAQ 8plex (K N-term); Deamidation (NQ); iTRAQ 8plex (Y)	23711	adenylate kinase [Halobacterium salinarum NRC-1]
146	AAG19489.1	DAC78203.1	WP_010902784.1	none	491	276.63	47	47	0	12	12	40	Carbamidomethylation; iTRAQ 8plex (K N-term); Deamidation (NQ)	41115	conserved hypothetical protein [Halobacterium salinarum NRC-1]
147	AAG20529.1	DAC79288.1	WP_010903831.1	none	595	297.88	37	37	0	10	7	40	Carbamidomethylation; iTRAQ 8plex (K N-term); Oxidation (M); Deamidation (NQ); iTRAQ 8plex (Y)	40355	aminopeptidase homolog [Halobacterium salinarum NRC-1]
148	AAG19943.1	DAC78672.1	WP_010903241.1	none	1679	142.58	77	77	0	7	7	40	iTRAQ 8plex (K N-term); Oxidation (M); Deamidation (NQ); iTRAQ 8plex (Y)	7884	50S ribosomal protein L29P [Halobacterium salinarum NRC-1]
149	AAG20103.1	DAC78842.1	WP_010903403.1	none	450	263.46	40	40	0	12	12	40	Carbamidomethylation; iTRAQ 8plex (K N-term); Deamidation (NQ)	38535	phosphoribosyl transferase [Halobacterium salinarum NRC-1]
15	AAG20355.1	DAC79106.1	WP_010903656.1	Q9HN66.1	110	362.44	57	57	0	20	20	129	iTRAQ 8plex (K N-term); Oxidation (M); Deamidation (NQ); iTRAQ 8plex (Y)	41937	tryptophanyl-tRNA synthetase [Halobacterium salinarum NRC-1]
150	AAG19846.1	DAC78573.1	WP_010903144.1	none	825	271.96	61	61	0	11	11	40	iTRAQ 8plex (K N-term); Oxidation (M); Deamidation (NQ); iTRAQ 8plex (Y)	24628	precorrin isomerase [Halobacterium salinarum NRC-1]
151	AAG20094.1	DAC78831.1	WP_010903394.1	Q9HNX6.1	1477	256.22	36	36	0	9	9	40	Carbamidomethylation; iTRAQ 8plex (K N-term); Oxidation (M); Deamidation (NQ)	34439	conserved hypothetical protein [Halobacterium salinarum NRC-1]
152	none	DAC77738.1	WP_012289167.1	Q9HRW6.3	478	273.89	43	43	0	14	12	39	iTRAQ 8plex (K N-term); Deamidation (NQ)	44972	TPA_inf: proteasome-activating nucleotidase [Halobacterium salinarum NRC-1]
153	AAG19384.1	DAC78091.1	WP_012289250.1	none	1567	219.92	53	53	0	7	2	39	iTRAQ 8plex (K N-term); Deamidation (NQ); iTRAQ 8plex (Y)	17999	flagellin B2 precursor [Halobacterium salinarum NRC-1]
154	AAG19370.1	DAC78076.1	WP_010902666.1	none	369	322.84	58	58	0	15	15	39	iTRAQ 8plex (K N-term); Oxidation (M); Deamidation (NQ); iTRAQ 8plex (Y)	37127	conserved hypothetical protein [Halobacterium salinarum NRC-1]
155	AAG19834.1	DAC78561.1	WP_010903132.1	none	532	294.9	65	65	0	11	11	39	iTRAQ 8plex (K N-term); Deamidation (NQ); iTRAQ 8plex (Y)	25059	cobalamin biosynthesis [Halobacterium salinarum NRC-1]
156	AAG20568.1	DAC79332.1	WP_010903870.1	Q9HMK3.1	265	220.14	38	38	0	17	17	39	Carbamidomethylation; iTRAQ 8plex (K N-term); Deamidation (NQ); iTRAQ 8plex (Y)	62365	phenylalanyl-tRNA synthetase subunit beta [Halobacterium salinarum NRC-1]
157	AAG20943.1	DAC79908.1	WP_012289641.1	Q9HHN3.2	1986	316.39	55	55	0	6	6	39	Carbamidomethylation; iTRAQ 8plex (K N-term); Oxidation (M); Deamidation (NQ); iTRAQ 8plex (Y)	17393	aspartate carbamoyltransferase regulatory chain (plasmid) [Halobacterium salinarum NRC-1]
158	AAG19139.1	DAC77844.1	WP_010902435.1	none	176	315.62	37	37	0	17	17	39	Carbamidomethylation; iTRAQ 8plex (K N-term); Deamidation (NQ)	63410	NADH dehydrogenase/oxidoreductase [Halobacterium salinarum NRC-1]
159	AAG18854.1	DAC77542.1	WP_010902148.1	Q9HSF3.1	1515	234.83	46	46	0	7	7	39	iTRAQ 8plex (K N-term); Deamidation (NQ); iTRAQ 8plex (Y)	20063	inorganic pyrophosphatase [Halobacterium salinarum NRC-1]
16	AAG19776.1	DAC78498.1	WP_010903073.1	none	45	355.89	46	46	0	29	28	127	iTRAQ 8plex (K N-term); Oxidation (M); Deamidation (NQ)	82155	cell division cycle protein [Halobacterium salinarum NRC-1]
160	AAG20246.1	DAC78994.1	WP_010903548.1	none	499	277.69	49	49	0	16	16	38	Carbamidomethylation; iTRAQ 8plex (K N-term); Oxidation (M); Deamidation (NQ); iTRAQ 8plex (Y)	40734	citrate synthase [Halobacterium salinarum NRC-1]
161	AAG20587.1	DAC79351.1	WP_010903889.1	none	94	322.16	29	29	0	19	19	38	Carbamidomethylation; iTRAQ 8plex (K N-term); Deamidation (NQ)	100970	dipeptide ABC transporter ATP-binding [Halobacterium salinarum NRC-1]
162	AAG18937.1	DAC77631.1	WP_010902232.1	Q9HS71.1	464	270.35	35	35	0	12	12	38	iTRAQ 8plex (K N-term); Deamidation (NQ)	41188	cell division protein [Halobacterium salinarum NRC-1]
163	AAG20394.1	DAC79147.1	WP_010903695.1	Q9HN27.1	315	244.95	41	41	0	12	12	38	Carbamidomethylation; iTRAQ 8plex (K N-term); Deamidation (NQ)	35358	replication factor C small subunit [Halobacterium salinarum NRC-1]
164	AAG19733.1	DAC78453.1	WP_010903030.1	Q9HPY4.1	623	292.35	60	60	0	12	12	38	Carbamidomethylation; iTRAQ 8plex (K N-term); Deamidation (NQ)	30807	methylenetetrahydrofolate dehydrogenase [Halobacterium salinarum NRC-1]
165	AAG19827.1	DAC78553.1	WP_010903125.1	none	1055	236.02	30	30	0	8	8	38	Carbamidomethylation; iTRAQ 8plex (K N-term); Deamidation (NQ); iTRAQ 8plex (Y)	29430	succinyl-CoA synthetase alpha chain [Halobacterium salinarum NRC-1]
166	AAG19521.1	DAC78235.1	WP_010902816.1	Q9V2W0.1	1210	286.83	74	74	0	7	7	38	iTRAQ 8plex (K N-term); iTRAQ 8plex (Y)	12591	50S ribosomal protein L18E [Halobacterium salinarum NRC-1]
167	AAG19425.1	DAC78137.1	WP_012289264.1	none	1508	213.25	61	61	0	8	4	38	iTRAQ 8plex (K N-term); Deamidation (NQ); iTRAQ 8plex (Y)	17922	flagellin A2 precursor [Halobacterium salinarum NRC-1]
168	AAG20440.1	DAC79196.1	WP_010903742.1	none	67	268.47	21	21	0	24	24	37	iTRAQ 8plex (K N-term); Deamidation (NQ)	141770	conserved hypothetical protein [Halobacterium salinarum NRC-1]
169	AAG20193.1	DAC78937.1	WP_010903494.1	Q9HNM7.1	944	251.93	34	34	0	9	9	37	Carbamidomethylation; iTRAQ 8plex (K N-term); Oxidation (M); Deamidation (NQ); iTRAQ 8plex (Y)	28408	NAD+ synthetase [Halobacterium salinarum NRC-1]
17	AAG20702.1	DAC79473.1	WP_012289536.1	none	843	367.44	28	28	0	14	14	120	iTRAQ 8plex (K N-term); Deamidation (NQ); iTRAQ 8plex (Y)	88072	cell surface glycoprotein [Halobacterium salinarum NRC-1]
170	AAG19652.1	DAC78370.1	WP_010902948.1	none	666	253.97	40	40	0	9	9	37	Carbamidomethylation; iTRAQ 8plex (K N-term); Deamidation (NQ); iTRAQ 8plex (Y)	33632	succinate dehydrogenase subunit B [Halobacterium salinarum NRC-1]
171	AAG20395.1	DAC79148.1	WP_010903696.1	none	347	263.07	52	52	0	14	14	37	iTRAQ 8plex (K N-term); Oxidation (M); Deamidation (NQ); iTRAQ 8plex (Y)	37442	conserved hypothetical protein [Halobacterium salinarum NRC-1]
172	AAG20175.1	DAC78917.1	WP_010903476.1	Q9HNP5.1	494	250.29	38	38	0	13	13	37	Carbamidomethylation; iTRAQ 8plex (K N-term); Deamidation (NQ)	46831	histidyl-tRNA synthetase [Halobacterium salinarum NRC-1]
173	AAG20689.1	DAC79459.1	WP_010903993.1	none	1285	183.64	63	63	0	9	9	37	Carbamidomethylation; iTRAQ 8plex (K N-term); Deamidation (NQ)	15489	30S ribosomal protein S12P [Halobacterium salinarum NRC-1]
174	AAG19383.1	DAC78090.1	WP_010902680.1	none	1581	199.32	37	37	0	6	4	37	iTRAQ 8plex (K N-term); Deamidation (NQ)	20455	flagellin B1 precursor [Halobacterium salinarum NRC-1]
175	AAG20645.1	DAC79410.1	WP_010903947.1	none	579	288.04	35	35	0	11	11	37	iTRAQ 8plex (K N-term); Deamidation (NQ)	45010	hydroxymethylpyrimidine phosphate kinase [Halobacterium salinarum NRC-1]
176	AAG19693.1	DAC78411.1	WP_010902989.1	none	1551	211.1	24	24	0	7	7	37	iTRAQ 8plex (K N-term); iTRAQ 8plex (Y)	33721	ornithine cyclodeaminase [Halobacterium salinarum NRC-1]
177	AAG19389.1	DAC78096.1	WP_012289253.1	none	691	261.51	49	49	0	10	10	36	Carbamidomethylation; iTRAQ 8plex (K N-term); Deamidation (NQ); iTRAQ 8plex (Y)	26495	chemotaxis protein [Halobacterium salinarum NRC-1]
178	AAG19564.1	DAC78280.1	WP_010902860.1	none	2884	205.25	22	22	0	3	3	36	iTRAQ 8plex (K N-term); Deamidation (NQ); iTRAQ 8plex (Y)	22385	superoxide dismutase [Halobacterium salinarum NRC-1]
179	AAG20914.1	DAC79879.1	WP_010904127.1	none	1432	280.16	27	27	0	6	6	36	Carbamidomethylation; iTRAQ 8plex (K N-term); Oxidation (M); Deamidation (NQ); iTRAQ 8plex (Y)	38475	sn-glycerol-1-phosphate dehydrogenase (plasmid) [Halobacterium salinarum NRC-1]
18	AAG20931.1	DAC79896.1	WP_010904144.1	none	53	386.19	37	37	0	21	21	113	iTRAQ 8plex (K N-term); Oxidation (M); Deamidation (NQ); iTRAQ 8plex (Y)	80477	peroxidase / catalase (plasmid) [Halobacterium salinarum NRC-1]
180	AAG20406.1	DAC79159.1	WP_010903707.1	none	2741	149.65	35	35	0	3	3	36	Carbamidomethylation; iTRAQ 8plex (K N-term); Deamidation (NQ)	14418	ferredoxin [Halobacterium salinarum NRC-1]
181	AAG20951.1	DAC79917.1	WP_010904164.1	Q9HHM7.1	337	256.57	30	30	0	18	18	35	iTRAQ 8plex (K N-term); Deamidation (NQ)	70887	Vng6320c (plasmid) [Halobacterium salinarum NRC-1]
182	AAG18792.1	DAC77479.1	WP_010902087.1	Q9HSL2.1	1276	207.39	35	35	0	10	10	35	iTRAQ 8plex (K N-term); Deamidation (NQ); iTRAQ 8plex (Y)	22688	50S ribosomal protein L15E [Halobacterium salinarum NRC-1]
183	AAG19393.1	DAC78100.1	WP_010902690.1	none	314	350.17	30	30	0	17	17	35	Carbamidomethylation; iTRAQ 8plex (K N-term); Deamidation (NQ)	71882	chemotaxis protein [Halobacterium salinarum NRC-1]
184	AAG19248.1	none	none	none	271	250.53	28	28	0	14	14	35	Carbamidomethylation; iTRAQ 8plex (K N-term); Deamidation (NQ); iTRAQ 8plex (Y)	67097	conserved hypothetical protein [Halobacterium salinarum NRC-1]
185	AAG20283.1	DAC79031.1	WP_010903585.1	none	1098	248.71	88	88	0	9	9	35	iTRAQ 8plex (K N-term); Oxidation (M)	12203	hypothetical protein VNG_2146H [Halobacterium salinarum NRC-1]
186	AAG18903.1	DAC77595.1	WP_010902197.1	Q9HSA4.1	351	299.96	31	31	0	16	16	35	Carbamidomethylation; iTRAQ 8plex (K N-term); Deamidation (NQ); iTRAQ 8plex (Y)	76259	methionine-tRNA synthetase [Halobacterium salinarum NRC-1]
187	AAG19837.1	DAC78564.1	WP_010903135.1	none	2173	201.28	23	23	0	5	5	35	Carbamidomethylation; iTRAQ 8plex (K N-term); Deamidation (NQ)	29666	cobalamin biosynthesis [Halobacterium salinarum NRC-1]
188	AAG20347.1	DAC79098.1	WP_010903648.1	Q9HN74.1	876	263.85	26	26	0	9	9	35	Carbamidomethylation; iTRAQ 8plex (K N-term); Deamidation (NQ)	49152	dihydrolipoamide dehydrogenase [Halobacterium salinarum NRC-1]
189	AAG20491.1	DAC79249.1	WP_012289498.1	none	1283	240.89	45	45	0	8	8	35	iTRAQ 8plex (K N-term); Deamidation (NQ); iTRAQ 8plex (Y)	22533	hypothetical protein VNG_2400H [Halobacterium salinarum NRC-1]
19	AAG19937.1	DAC78666.1	WP_010903235.1	Q9HPD3.1	259	360.57	81	81	0	17	17	111	iTRAQ 8plex (K N-term); Oxidation (M); Deamidation (NQ); iTRAQ 8plex (Y)	26658	50S ribosomal protein L4E [Halobacterium salinarum NRC-1]
190	AAG20436.1	DAC79192.1	WP_010903738.1	Q9HMY5.1	192	262.87	51	51	0	15	15	34	Carbamidomethylation; iTRAQ 8plex (K N-term); Deamidation (NQ)	42813	porphobilinogen deaminase [Halobacterium salinarum NRC-1]
191	AAG19363.1	DAC78069.1	WP_010902659.1	none	378	253.48	35	35	0	12	12	34	iTRAQ 8plex (K N-term); Deamidation (NQ)	40276	NADH-dependent flavin oxidoreductase [Halobacterium salinarum NRC-1]
192	AAG19330.1	DAC78035.1	WP_010902626.1	none	1235	210.83	50	50	0	9	9	34	iTRAQ 8plex (K N-term); iTRAQ 8plex (Y)	19025	inosine-5'-monophosphate dehydrogenase [Halobacterium salinarum NRC-1]
193	AAG20171.1	DAC78913.1	WP_010903472.1	Q9HNP9.1	549	246.6	43	43	0	14	12	34	iTRAQ 8plex (K N-term); Deamidation (NQ)	45284	ATP-dependent 26S proteinase regulatory subunit 4 homolog [Halobacterium salinarum NRC-1]
194	AAG18850.1	DAC77538.1	WP_010902144.1	Q9HSF7.1	247	250.19	57	57	0	15	15	34	Carbamidomethylation; iTRAQ 8plex (K N-term); Deamidation (NQ)	36630	transcription initiation factor IIB [Halobacterium salinarum NRC-1]
195	none	DAC79870.1	WP_012289630.1	none	1554	227.4	32	32	0	10	10	34	Carbamidomethylation; iTRAQ 8plex (K N-term); Deamidation (NQ)	35792	TPA_inf: amidohydrolase domain protein (plasmid) [Halobacterium salinarum NRC-1]
196	AAG19220.1	DAC77924.1	WP_012289215.1	none	1537	222.07	41	41	0	8	8	34	iTRAQ 8plex (K N-term)	17983	hypothetical protein VNG_0743H [Halobacterium salinarum NRC-1]
197	AAG19574.1	DAC78290.1	WP_010902870.1	Q9HQE1.1	482	218.33	28	28	0	10	10	34	Carbamidomethylation; iTRAQ 8plex (K N-term); Deamidation (NQ)	45332	glutamate dehydrogenase [Halobacterium salinarum NRC-1]
198	AAG19534.1	DAC78248.1	WP_010902829.1	Q9HQI1.1	572	217.68	21	21	0	12	12	33	iTRAQ 8plex (K N-term)	65312	glutamyl-tRNA synthetase [Halobacterium salinarum NRC-1]
199	AAG20628.1	DAC79393.1	WP_010903930.1	Q9HME3.1	1563	257.57	82	82	0	6	6	33	Carbamidomethylation; iTRAQ 8plex (K N-term); Deamidation (NQ)	10716	conserved hypothetical protein [Halobacterium salinarum NRC-1]
2	AAG20947.1	DAC79912.1	WP_010904160.1	none	436	445.47	71	71	0	16	16	340	Carbamidomethylation; iTRAQ 8plex (K N-term); Deamidation (NQ); iTRAQ 8plex (Y)	32535	carbamate kinase (plasmid) [Halobacterium salinarum NRC-1]
20	AAG19243.1	DAC77947.1	WP_010902539.1	none	23	395.52	50	50	0	19	19	109	Carbamidomethylation; iTRAQ 8plex (K N-term); Deamidation (NQ); iTRAQ 8plex (Y)	55476	aldehyde dehydrogenase (retinol) [Halobacterium salinarum NRC-1]
200	AAG20448.1	DAC79205.1	WP_010903750.1	none	505	232.84	32	32	0	13	13	33	Carbamidomethylation; iTRAQ 8plex (K N-term); iTRAQ 8plex (Y)	49641	oligopeptide ABC transporter ATP-binding [Halobacterium salinarum NRC-1]
201	AAG20541.1	DAC79301.1	WP_010903843.1	Q9HMN0.3	1974	193.7	71	71	0	5	5	33	iTRAQ 8plex (K N-term); Deamidation (NQ); iTRAQ 8plex (Y)	10223	50S ribosomal protein L31E [Halobacterium salinarum NRC-1]
202	AAG20282.1	DAC79030.1	WP_010903584.1	Q9HND8.1	823	266.42	16	16	0	9	9	33	iTRAQ 8plex (K N-term); iTRAQ 8plex (Y)	77176	H+-transporting ATP synthase subunit I [Halobacterium salinarum NRC-1]
203	AAG19537.1	DAC78251.1	WP_010902832.1	Q9HQH8.1	2601	216.95	50	50	0	5	5	33	iTRAQ 8plex (K N-term); Deamidation (NQ); iTRAQ 8plex (Y)	12730	30S ribosomal protein S14P [Halobacterium salinarum NRC-1]
205	AAG20414.1	DAC79167.1	WP_010903716.1	none	280	266.75	26	26	0	16	16	32	iTRAQ 8plex (K N-term); iTRAQ 8plex (Y)	72577	acylaminoacyl-peptidase [Halobacterium salinarum NRC-1]
206	AAG19176.1	DAC77881.1	WP_010902472.1	Q9HRI2.1	778	282.12	40	40	0	9	9	32	iTRAQ 8plex (K N-term); Deamidation (NQ); iTRAQ 8plex (Y)	28083	conserved hypothetical protein [Halobacterium salinarum NRC-1]
207	AAG19517.1	DAC78231.1	WP_010902812.1	Q9V2W4.1	2453	196.29	30	30	0	4	4	32	iTRAQ 8plex (K N-term); Deamidation (NQ)	18917	30S ribosomal protein S13P [Halobacterium salinarum NRC-1]
208	AAG19819.1	DAC78544.1	WP_010903116.1	none	679	253.7	27	27	0	12	12	32	iTRAQ 8plex (K N-term); Oxidation (M); Deamidation (NQ); iTRAQ 8plex (Y)	65806	biotin carboxylase [Halobacterium salinarum NRC-1]
209	AAG19338.1	DAC78044.1	WP_010902635.1	none	788	246.37	46	46	0	10	10	32	iTRAQ 8plex (K N-term); Deamidation (NQ); iTRAQ 8plex (Y)	36439	conserved hypothetical protein [Halobacterium salinarum NRC-1]
21	AAG20944.1	DAC79909.1	WP_010904157.1	Q9HHN2.1	18	397.57	43	43	0	21	21	108	iTRAQ 8plex (K N-term); Oxidation (M); Deamidation (NQ); iTRAQ 8plex (Y)	70471	arginine-tRNA synthetase (plasmid) [Halobacterium salinarum NRC-1]
210	AAG19414.1	DAC78124.1	WP_010902710.1	none	563	308.22	34	34	0	17	17	32	iTRAQ 8plex (K N-term); Deamidation (NQ)	72882	acetyl-CoA synthetase [Halobacterium salinarum NRC-1]
211	AAG19779.1	DAC78501.1	WP_010903076.1	none	605	266.38	25	25	0	11	11	32	iTRAQ 8plex (K N-term); Deamidation (NQ)	57758	conserved hypothetical protein [Halobacterium salinarum NRC-1]
212	AAG19785.1	DAC78507.1	WP_010903082.1	none	870	188	23	23	0	7	7	32	iTRAQ 8plex (K N-term); Deamidation (NQ)	40464	acyl-CoA dehydrogenase [Halobacterium salinarum NRC-1]
213	AAG19328.1	DAC78033.1	WP_049928262.1	none	415	272.59	29	29	0	16	16	31	Carbamidomethylation; iTRAQ 8plex (K N-term); Deamidation (NQ)	67585	DNA gyrase subunit B [Halobacterium salinarum NRC-1]
214	AAG20123.1	DAC78862.1	WP_012289411.1	Q9HNU7.2	815	293.14	48	48	0	12	12	31	Carbamidomethylation; iTRAQ 8plex (K N-term); Deamidation (NQ); iTRAQ 8plex (Y)	38090	phosphoribosylaminoimidazole-succinocarboxamide synthase [Halobacterium salinarum NRC-1]
215	AAG20365.1	DAC79116.1	WP_010903666.1	Q9HN56.1	1106	259.63	45	45	0	9	9	31	Carbamidomethylation; iTRAQ 8plex (K N-term); Deamidation (NQ)	20307	transcription initiation factor IID [Halobacterium salinarum NRC-1]
216	AAG20027.1	DAC78760.1	WP_010903325.1	Q9HP43.1	920	214.89	12	12	0	15	15	31	iTRAQ 8plex (K N-term)	110721	carbamoyl-phosphate synthase large subunit [Halobacterium salinarum NRC-1]
217	AAG19331.1	DAC78036.1	WP_010902627.1	none	799	309.32	38	38	0	10	10	31	iTRAQ 8plex (K N-term); Deamidation (NQ)	41697	NADH dehydrogenase [Halobacterium salinarum NRC-1]
218	AAG19513.1	DAC78227.1	WP_010902808.1	none	726	222.83	45	45	0	12	12	31	Carbamidomethylation; iTRAQ 8plex (K N-term); Deamidation (NQ); iTRAQ 8plex (Y)	34627	putative 2-ketoglutarate ferredoxin oxidoreductase (beta) [Halobacterium salinarum NRC-1]
219	AAG19746.1	DAC78466.1	WP_010903043.1	Q9HPX1.1	2531	173.17	71	71	0	6	6	31	iTRAQ 8plex (K N-term); Deamidation (NQ); iTRAQ 8plex (Y)	6971	30S ribosomal protein S17E [Halobacterium salinarum NRC-1]
22	none	DAC78572.1	WP_012289354.1	none	58	437.19	35	35	0	35	35	107	Carbamidomethylation; iTRAQ 8plex (K N-term); Deamidation (NQ); iTRAQ 8plex (Y)	140672	TPA_inf: ATP-dependent cobaltochelatase subunit CobN [Halobacterium salinarum NRC-1]
220	AAG19796.1	DAC78519.1	WP_010903093.1	none	516	310.34	49	49	0	10	10	31	iTRAQ 8plex (K N-term); Oxidation (M); Deamidation (NQ)	36256	endoglucanase [Halobacterium salinarum NRC-1]
221	none	DAC78075.1	WP_010902665.1	none	461	225.96	24	24	0	14	14	31	iTRAQ 8plex (K N-term); iTRAQ 8plex (Y)	73419	TPA_inf: acetate--CoA ligase (ADP-forming) [Halobacterium salinarum NRC-1]
222	AAG19949.1	DAC78678.1	WP_010903247.1	none	1608	181.88	50	50	0	6	6	31	iTRAQ 8plex (K N-term); Oxidation (M); Deamidation (NQ)	19507	50S ribosomal protein L5P [Halobacterium salinarum NRC-1]
223	AAG19108.1	DAC77812.1	WP_010902404.1	none	1739	142.05	36	36	0	5	5	30	iTRAQ 8plex (K N-term); Deamidation (NQ)	13660	hypothetical protein VNG_0597H [Halobacterium salinarum NRC-1]
224	AAG19835.1	DAC78562.1	WP_010903133.1	none	1382	219.36	32	32	0	7	7	30	iTRAQ 8plex (K N-term); Deamidation (NQ); iTRAQ 8plex (Y)	30509	cobalamin biosynthesis [Halobacterium salinarum NRC-1]
225	none	DAC78468.1	WP_012289328.1	none	886	274.3	55	55	0	11	11	30	iTRAQ 8plex (K N-term); Deamidation (NQ)	34012	TPA_inf: probable D-2-hydroxyacid dehydrogenase [Halobacterium salinarum NRC-1]
226	AAG19947.1	DAC78676.1	WP_010903245.1	Q9HPC3.1	1840	251.19	69	69	0	6	6	30	iTRAQ 8plex (K N-term); Oxidation (M); Deamidation (NQ)	13369	50S ribosomal protein L24P [Halobacterium salinarum NRC-1]
227	none	DAC77580.1	WP_010902182.1	Q9HSB9.2	1033	276.83	55	55	0	9	9	30	Carbamidomethylation; iTRAQ 8plex (K N-term); Oxidation (M)	28448	TPA_inf: tryptophan synthase alpha subunit [Halobacterium salinarum NRC-1]
228	AAG19546.1	DAC78260.1	WP_010902841.1	none	1115	207.71	77	77	0	8	8	30	iTRAQ 8plex (K N-term); Deamidation (NQ)	13648	conserved hypothetical protein [Halobacterium salinarum NRC-1]
229	AAG19266.1	DAC77970.1	WP_010902562.1	none	206	264.09	22	22	0	15	15	29	iTRAQ 8plex (K N-term)	82077	Htr4 transducer [Halobacterium salinarum NRC-1]
23	AAG19826.1	DAC78552.1	WP_012289349.1	Q9HPP1.2	175	365.53	55	55	0	17	17	106	iTRAQ 8plex (K N-term); Oxidation (M); Deamidation (NQ); iTRAQ 8plex (Y)	45455	succinyl-CoA synthetase beta chain [Halobacterium salinarum NRC-1]
230	AAG19526.1	DAC78240.1	WP_010902821.1	Q9HQI9.1	400	311.02	52	52	0	13	13	29	Carbamidomethylation; iTRAQ 8plex (K N-term); Deamidation (NQ)	41451	phosphopyruvate hydratase [Halobacterium salinarum NRC-1]
231	AAG20129.1	DAC78868.1	WP_010903429.1	none	1542	245.62	98	98	0	6	6	29	iTRAQ 8plex (K N-term); Oxidation (M); Deamidation (NQ); iTRAQ 8plex (Y)	9384	conserved hypothetical protein [Halobacterium salinarum NRC-1]
232	AAG20433.1	DAC79189.1	WP_010903735.1	Q9HMY8.1	975	243.14	27	27	0	8	8	29	Carbamidomethylation; iTRAQ 8plex (K N-term); Deamidation (NQ)	47619	glutamate-1-semialdehyde aminotransferase [Halobacterium salinarum NRC-1]
233	AAG20457.1	DAC79214.1	WP_010903759.1	none	802	240.7	18	18	0	11	11	29	iTRAQ 8plex (K N-term); Deamidation (NQ); iTRAQ 8plex (Y)	73182	oligopeptide binding protein [Halobacterium salinarum NRC-1]
234	AAG20211.1	DAC78957.1	WP_010903512.1	Q9HNK9.1	888	253.85	27	27	0	9	9	29	Carbamidomethylation; iTRAQ 8plex (K N-term); iTRAQ 8plex (Y)	43781	translation initiation factor eIF-2 subunit gamma [Halobacterium salinarum NRC-1]
235	AAG19485.1	DAC78198.1	WP_010902780.1	none	496	268.02	22	22	0	11	11	29	iTRAQ 8plex (K N-term); Deamidation (NQ)	67918	conserved hypothetical protein [Halobacterium salinarum NRC-1]
236	AAG19273.1	DAC77977.1	WP_012289230.1	none	628	261.35	36	36	0	10	10	29	Carbamidomethylation; iTRAQ 8plex (K N-term); Deamidation (NQ)	40144	quinone oxidoreductase [Halobacterium salinarum NRC-1]
237	AAG19104.1	DAC77807.1	WP_012289187.1	none	934	243.95	40	40	0	9	9	29	Carbamidomethylation; iTRAQ 8plex (K N-term); Deamidation (NQ)	35853	diphosphomevalonate decarboxylase [Halobacterium salinarum NRC-1]
238	AAG19522.1	DAC78236.1	WP_010902817.1	Q9HQJ3.1	1339	239.56	62	62	0	7	7	29	iTRAQ 8plex (K N-term); Deamidation (NQ); iTRAQ 8plex (Y)	15894	50S ribosomal protein L13P [Halobacterium salinarum NRC-1]
239	AAG18645.1	DAC77333.1	WP_010901943.1	none	884	211.18	27	27	0	9	9	29	iTRAQ 8plex (K N-term); Deamidation (NQ); iTRAQ 8plex (Y)	40587	hypothetical protein VNG_0001H [Halobacterium salinarum NRC-1]
24	AAG19936.1	DAC78665.1	WP_010903234.1	Q9HPD4.3	188	353.92	48	48	0	19	19	104	iTRAQ 8plex (K N-term); Oxidation (M); Deamidation (NQ); iTRAQ 8plex (Y)	36569	50S ribosomal protein L13P [Halobacterium salinarum NRC-1]
240	AAG19948.1	DAC78677.1	WP_010903246.1	Q9HPC2.1	2540	193.96	21	21	0	5	5	29	iTRAQ 8plex (K N-term)	25023	30S ribosomal protein S4E [Halobacterium salinarum NRC-1]
241	AAG19063.1	DAC77763.1	WP_010902359.1	none	1881	255.31	31	31	0	5	5	29	iTRAQ 8plex (K N-term); Deamidation (NQ); iTRAQ 8plex (Y)	33070	immunogenic protein [Halobacterium salinarum NRC-1]
242	none	DAC77840.1	WP_049892490.1	none	445	300.22	43	43	0	12	12	29	Carbamidomethylation; iTRAQ 8plex (K N-term); Deamidation (NQ)	40431	TPA_inf: 5-(carboxyamino)imidazole ribonucleotidesynthase [Halobacterium salinarum NRC-1]
243	none	DAC78093.1	WP_012289252.1	none	488	269.29	35	35	0	12	12	29	Carbamidomethylation; iTRAQ 8plex (K N-term)	44197	TPA_inf: HEAT-PBS family taxis protein [Halobacterium salinarum NRC-1]
244	AAG19329.1	DAC78034.1	WP_010902625.1	none	541	245.72	25	25	0	18	18	28	iTRAQ 8plex (K N-term); Deamidation (NQ)	90223	DNA gyrase subunit A [Halobacterium salinarum NRC-1]
245	AAG19440.1	DAC78152.1	WP_010902735.1	none	3680	206.95	31	31	0	3	3	28	Carbamidomethylation; iTRAQ 8plex (K N-term); Deamidation (NQ); iTRAQ 8plex (Y)	18993	conserved hypothetical protein [Halobacterium salinarum NRC-1]
246	AAG19941.1	DAC78670.1	WP_010903239.1	none	2403	166.17	30	30	0	4	4	28	iTRAQ 8plex (K N-term); Deamidation (NQ); iTRAQ 8plex (Y)	17145	50S ribosomal protein L22P [Halobacterium salinarum NRC-1]
247	none	DAC79046.1	WP_012289447.1	none	893	246.69	45	45	0	10	10	28	Carbamidomethylation; iTRAQ 8plex (K N-term); Deamidation (NQ); iTRAQ 8plex (Y)	34120	TPA_inf: replication protein A [Halobacterium salinarum NRC-1]
248	AAG19298.1	DAC78003.1	WP_010902594.1	none	1204	249.94	24	24	0	8	8	28	iTRAQ 8plex (K N-term); Deamidation (NQ); iTRAQ 8plex (Y)	47177	conserved hypothetical protein [Halobacterium salinarum NRC-1]
249	none	DAC78962.1	WP_012289424.1	none	555	243.95	39	39	0	10	10	27	iTRAQ 8plex (K N-term); Deamidation (NQ)	40274	TPA_inf: acetyl-CoA C-acyltransferase [Halobacterium salinarum NRC-1]
25	AAG19172.1	DAC77877.1	WP_012289209.1	none	116	329.02	53	53	0	17	17	98	Carbamidomethylation; iTRAQ 8plex (K N-term); Oxidation (M); Deamidation (NQ); iTRAQ 8plex (Y)	43067	acyl-CoA dehydrogenase [Halobacterium salinarum NRC-1]
250	AAG20337.1	DAC79088.1	WP_010903638.1	none	182	247.02	42	42	0	12	12	27	iTRAQ 8plex (K N-term); iTRAQ 8plex (Y)	41553	hypothetical protein VNG_2207H [Halobacterium salinarum NRC-1]
251	AAG18886.1	DAC77578.1	WP_010902180.1	Q9HSC1.1	1494	231.58	42	42	0	7	7	27	iTRAQ 8plex (K N-term); Deamidation (NQ)	26053	indole-3-glycerol-phosphate synthase [Halobacterium salinarum NRC-1]
252	AAG19940.1	DAC78669.1	WP_010903238.1	none	1570	254.37	59	59	0	6	6	27	iTRAQ 8plex (K N-term); Deamidation (NQ); iTRAQ 8plex (Y)	15918	30S ribosomal protein S19P [Halobacterium salinarum NRC-1]
253	AAG19396.1	DAC78103.1	WP_010902693.1	none	1121	222.46	55	55	0	7	7	27	Carbamidomethylation; iTRAQ 8plex (K N-term); Oxidation (M)	19249	chemotaxis protein [Halobacterium salinarum NRC-1]
254	AAG19174.1	DAC77879.1	WP_010902470.1	none	899	242.41	30	30	0	7	7	27	iTRAQ 8plex (K N-term); Deamidation (NQ)	30687	3-hydroxyacyl-CoA dehydrogenase [Halobacterium salinarum NRC-1]
255	AAG18838.1	DAC77525.1	WP_012289127.1	Q9HSG8.2	2377	205.04	57	57	0	4	4	27	Carbamidomethylation; iTRAQ 8plex (K N-term); Oxidation (M); Deamidation (NQ); iTRAQ 8plex (Y)	11009	conserved hypothetical protein [Halobacterium salinarum NRC-1]
256	AAG20038.1	DAC78772.1	WP_010903337.1	Q9HP32.1	686	215.49	19	19	0	9	9	27	iTRAQ 8plex (K N-term); Deamidation (NQ)	61109	CTP synthase [Halobacterium salinarum NRC-1]
257	AAG20206.1	DAC78952.1	WP_010903507.1	Q9HNL4.1	2400	211.09	74	74	0	7	7	27	iTRAQ 8plex (K N-term); Oxidation (M); Deamidation (NQ)	11496	30S ribosomal protein S24E [Halobacterium salinarum NRC-1]
258	AAG20945.1	DAC79910.1	WP_010904158.1	Q9HHN1.1	2446	207.14	13	13	0	4	4	27	iTRAQ 8plex (K N-term); Deamidation (NQ); iTRAQ 8plex (Y)	50523	Na+/H+ antiporter (plasmid) [Halobacterium salinarum NRC-1]
259	AAG19992.1	DAC78724.1	WP_010903290.1	Q9HP78.1	2521	141.38	28	28	0	5	5	27	iTRAQ 8plex (K N-term); Deamidation (NQ)	14305	translation initiation factor eIF-5A [Halobacterium salinarum NRC-1]
26	AAG18779.1	DAC77466.1	WP_010902074.1	none	454	316.02	46	46	0	15	15	97	iTRAQ 8plex (K N-term); Deamidation (NQ); iTRAQ 8plex (Y)	45968	glutamate dehydrogenase [Halobacterium salinarum NRC-1]
260	none	DAC77651.1	WP_010902251.1	Q9HS52.2	470	260.72	28	28	0	11	11	26	Carbamidomethylation; iTRAQ 8plex (K N-term); Deamidation (NQ); iTRAQ 8plex (Y)	56123	TPA_inf: proline--tRNA ligase [Halobacterium salinarum NRC-1]
261	AAG18773.1	DAC77459.1	WP_010902068.1	none	298	225.32	26	26	0	10	10	26	iTRAQ 8plex (K N-term); Deamidation (NQ); iTRAQ 8plex (Y)	50261	mercury(II) reductase [Halobacterium salinarum NRC-1]
262	AAG19520.1	DAC78234.1	WP_010902815.1	Q9HQJ4.1	935	249.09	42	42	0	9	9	26	iTRAQ 8plex (K N-term); Deamidation (NQ); iTRAQ 8plex (Y)	27377	DNA-directed RNA polymerase II [Halobacterium salinarum NRC-1]
263	AAG20168.1	DAC78910.1	WP_010903469.1	Q9HNQ2.1	706	251.91	27	27	0	11	11	26	iTRAQ 8plex (K N-term); Deamidation (NQ)	64430	bacterial-like IF2 [Halobacterium salinarum NRC-1]
264	AAG20449.1	DAC79206.1	WP_010903751.1	none	805	255.18	39	39	0	10	10	26	Carbamidomethylation; iTRAQ 8plex (K N-term); Deamidation (NQ)	39556	oligopeptide ABC transporter [Halobacterium salinarum NRC-1]
265	AAG20543.1	DAC79303.1	WP_010903845.1	none	882	238.88	43	43	0	10	10	26	iTRAQ 8plex (K N-term); Deamidation (NQ)	29423	conserved hypothetical protein [Halobacterium salinarum NRC-1]
266	AAG19938.1	DAC78667.1	WP_010903236.1	none	2364	182.06	76	76	0	4	4	26	iTRAQ 8plex (K N-term); Deamidation (NQ)	9381	50S ribosomal protein L23P [Halobacterium salinarum NRC-1]
267	AAG20454.1	DAC79211.1	WP_010903756.1	none	283	244.32	24	24	0	12	12	26	iTRAQ 8plex (K N-term); Deamidation (NQ); iTRAQ 8plex (Y)	63208	glycine-tRNA synthetase [Halobacterium salinarum NRC-1]
268	AAG19245.1	DAC77950.1	WP_010902541.1	none	734	269.15	36	36	0	10	10	26	Carbamidomethylation; iTRAQ 8plex (K N-term); Deamidation (NQ); iTRAQ 8plex (Y)	40880	acyl-CoA dehydrogenase [Halobacterium salinarum NRC-1]
269	none	DAC78138.1	WP_010902721.1	Q9HQT7.2	1362	170.41	32	32	0	8	8	26	iTRAQ 8plex (K N-term); Deamidation (NQ); iTRAQ 8plex (Y)	27498	TPA_inf: GTP cyclohydrolase 3 [Halobacterium salinarum NRC-1]
27	AAG19026.1	DAC77722.1	WP_010902322.1	Q9HRY2.1	253	281.33	24	24	0	12	12	93	iTRAQ 8plex (K N-term); Oxidation (M); Deamidation (NQ); iTRAQ 8plex (Y)	67397	heat shock protein [Halobacterium salinarum NRC-1]
270	AAG19501.1	DAC78215.1	WP_010902796.1	none	2394	236.74	44	44	0	4	4	26	Carbamidomethylation; iTRAQ 8plex (K N-term); Deamidation (NQ)	17039	50S ribosomal protein L11P [Halobacterium salinarum NRC-1]
271	AAG19538.1	DAC78252.1	WP_010902833.1	none	2509	120.17	70	70	0	4	4	26	iTRAQ 8plex (K N-term); Deamidation (NQ)	4992	30S ribosomal protein S28E [Halobacterium salinarum NRC-1]
272	AAG20222.1	DAC78968.1	WP_010903523.1	Q9HNJ8.2	392	186.94	26	26	0	12	12	25	iTRAQ 8plex (K N-term); Deamidation (NQ)	53661	serine-tRNA synthetase [Halobacterium salinarum NRC-1]
273	AAG20870.1	DAC79834.1	WP_010904083.1	none	1070	226.28	39	39	0	10	10	25	iTRAQ 8plex (K N-term); Deamidation (NQ)	31286	Vng6208c (plasmid) [Halobacterium salinarum NRC-1]
274	AAG20247.1	DAC78995.1	WP_010903549.1	none	599	223.57	31	31	0	11	11	25	iTRAQ 8plex (K N-term)	43790	potassium channel homolog [Halobacterium salinarum NRC-1]
275	AAG18724.1	DAC77409.1	WP_010902019.1	none	1314	245.98	31	31	0	7	7	25	iTRAQ 8plex (K N-term)	32890	conserved hypothetical protein [Halobacterium salinarum NRC-1]
276	AAG19516.1	DAC78230.1	WP_010902811.1	none	1200	246.47	30	30	0	7	7	25	iTRAQ 8plex (K N-term); Deamidation (NQ)	35936	Mrp protein homolog [Halobacterium salinarum NRC-1]
277	none	DAC79362.1	WP_010903900.1	none	904	190.19	25	25	0	9	9	25	Carbamidomethylation; iTRAQ 8plex (K N-term)	40155	TPA_inf: nicotinate phosphoribosyltransferase [Halobacterium salinarum NRC-1]
278	AAG20576.1	DAC79340.1	WP_010903878.1	Q9HMJ5.1	2899	140.45	21	21	0	2	2	25	iTRAQ 8plex (K N-term); Deamidation (NQ); iTRAQ 8plex (Y)	13743	30S ribosomal protein S6E [Halobacterium salinarum NRC-1]
279	AAG19132.1	DAC77837.1	WP_010902428.1	none	385	215.34	29	29	0	9	9	24	iTRAQ 8plex (K N-term); Deamidation (NQ); iTRAQ 8plex (Y)	40192	aspartate aminotransferase [Halobacterium salinarum NRC-1]
28	AAG20013.1	DAC78745.1	WP_010903311.1	Q9HP57.1	483	300.52	44	44	0	13	13	90	Carbamidomethylation; iTRAQ 8plex (K N-term); Oxidation (M); Deamidation (NQ)	32740	conserved hypothetical protein [Halobacterium salinarum NRC-1]
280	AAG20233.1	DAC78980.1	WP_010903535.1	none	1258	256.31	37	37	0	8	8	24	iTRAQ 8plex (K N-term); Deamidation (NQ); iTRAQ 8plex (Y)	33699	possible phosphate binding protein [Halobacterium salinarum NRC-1]
281	AAG20244.1	DAC78992.1	WP_010903546.1	none	1112	215.32	21	21	0	8	8	24	iTRAQ 8plex (K N-term); Deamidation (NQ)	53096	threonine dehydratase [Halobacterium salinarum NRC-1]
282	AAG20022.1	DAC78755.1	WP_010903320.1	none	717	262.96	28	28	0	8	8	24	iTRAQ 8plex (K N-term); Deamidation (NQ)	45716	NADH oxidase [Halobacterium salinarum NRC-1]
283	AAG18847.1	DAC77535.1	WP_010902141.1	none	1048	195.72	33	33	0	8	8	24	Carbamidomethylation; iTRAQ 8plex (K N-term); Deamidation (NQ)	26340	conserved hypothetical protein [Halobacterium salinarum NRC-1]
284	AAG19170.1	DAC77875.1	WP_010902466.1	none	1351	230	22	22	0	6	6	24	Carbamidomethylation; iTRAQ 8plex (K N-term); Deamidation (NQ)	40543	3-ketoacyl-CoA thiolase [Halobacterium salinarum NRC-1]
285	AAG20299.1	DAC79048.1	WP_010903601.1	none	856	229.87	83	83	0	10	10	24	iTRAQ 8plex (K N-term); Deamidation (NQ); iTRAQ 8plex (Y)	15411	hypothetical protein VNG_2163H [Halobacterium salinarum NRC-1]
286	none	DAC79018.1	WP_012289438.1	Q9HNF0.2	1255	160.8	18	18	0	8	8	24	iTRAQ 8plex (K N-term); Deamidation (NQ)	46638	TPA_inf: peptide chain release factor aRF-1 [Halobacterium salinarum NRC-1]
287	AAG20249.1	DAC78997.1	WP_010903551.1	none	584	211.71	31	31	0	8	8	24	Carbamidomethylation; iTRAQ 8plex (K N-term); Deamidation (NQ)	33826	succinate dehydrogenase subunit [Halobacterium salinarum NRC-1]
288	AAG18998.1	DAC77693.1	WP_010902293.1	none	1307	285.11	34	34	0	6	6	24	Carbamidomethylation; iTRAQ 8plex (K N-term); Deamidation (NQ)	36486	phosphate ABC transporter periplasmic phosphate-binding [Halobacterium salinarum NRC-1]
289	AAG20681.1	DAC79449.1	WP_010903985.1	none	1971	222.28	62	62	0	5	5	24	Carbamidomethylation; iTRAQ 8plex (K N-term); Deamidation (NQ)	11466	30S ribosomal protein S10P [Halobacterium salinarum NRC-1]
29	AAG20688.1	DAC79458.1	WP_010903992.1	none	603	353.52	78	78	0	12	12	89	iTRAQ 8plex (K N-term); Deamidation (NQ); iTRAQ 8plex (Y)	22985	30S ribosomal protein S7P [Halobacterium salinarum NRC-1]
290	none	DAC79227.1	WP_010903772.1	none	588	233.63	32	32	0	10	10	23	Carbamidomethylation; iTRAQ 8plex (K N-term); Deamidation (NQ)	41430	TPA_inf: aspartate kinase [Halobacterium salinarum NRC-1]
291	AAG20497.1	DAC79255.1	WP_012289501.1	none	1353	196.11	42	42	0	8	8	23	iTRAQ 8plex (K N-term); Deamidation (NQ)	24845	GTP-binding protein homolog [Halobacterium salinarum NRC-1]
292	AAG20536.1	DAC79295.1	WP_010903838.1	Q9HMN5.1	609	256.92	31	31	0	12	12	23	iTRAQ 8plex (K N-term)	50149	signal recognition particle [Halobacterium salinarum NRC-1]
293	AAG19339.1	DAC78045.1	WP_010902636.1	none	459	274.9	38	38	0	10	10	23	iTRAQ 8plex (K N-term); Deamidation (NQ)	47658	phosphomannomutase [Halobacterium salinarum NRC-1]
294	AAG19322.1	DAC78027.1	WP_012289244.1	Q9HR36.2	1905	243.84	34	34	0	6	6	23	iTRAQ 8plex (K N-term); Oxidation (M); Deamidation (NQ)	27016	proteasome subunit alpha [Halobacterium salinarum NRC-1]
295	AAG19875.1	DAC78602.1	WP_010903173.1	none	1601	221.38	43	43	0	6	6	23	iTRAQ 8plex (K N-term)	21466	conserved hypothetical protein [Halobacterium salinarum NRC-1]
296	AAG18685.1	DAC77371.1	WP_010901982.1	none	999	225.04	29	29	0	9	7	23	Carbamidomethylation; iTRAQ 8plex (K N-term); Deamidation (NQ)	46166	UDP-glucose dehydrogenase [Halobacterium salinarum NRC-1]
297	AAG18979.1	DAC77674.1	WP_010902274.1	none	1221	229.49	73	73	0	8	8	23	iTRAQ 8plex (K N-term); Deamidation (NQ)	16354	diadenosine tetraphosphate pyrophosphohydrolase [Halobacterium salinarum NRC-1]
298	AAG20468.1	DAC79225.1	WP_010903770.1	none	1514	250.14	37	37	0	7	7	23	iTRAQ 8plex (K N-term)	24814	DNA repair protein [Halobacterium salinarum NRC-1]
299	AAG19540.1	DAC78254.1	WP_010902835.1	none	1900	198.57	42	42	0	5	5	23	iTRAQ 8plex (K N-term); Deamidation (NQ); iTRAQ 8plex (Y)	18065	nucleoside diphosphate kinase [Halobacterium salinarum NRC-1]
3	AAG20946.1	DAC79911.1	WP_010904159.1	none	435	429.99	81	81	0	14	14	332	Carbamidomethylation; iTRAQ 8plex (K N-term); Oxidation (M); Deamidation (NQ); iTRAQ 8plex (Y)	32676	ornithine carbamoyltransferase (plasmid) [Halobacterium salinarum NRC-1]
30	none	DAC78245.1	WP_010902826.1	Q9HQI4.2	16	316.73	42	42	0	17	17	88	Carbamidomethylation; iTRAQ 8plex (K N-term); Oxidation (M); Deamidation (NQ); iTRAQ 8plex (Y)	49826	TPA_inf: ribonuclease J [Halobacterium salinarum NRC-1]
300	AAG19945.1	DAC78674.1	WP_010903243.1	none	2447	250.98	58	58	0	4	4	23	Carbamidomethylation; iTRAQ 8plex (K N-term); Oxidation (M); Deamidation (NQ)	11973	30S ribosomal protein S17P [Halobacterium salinarum NRC-1]
301	AAG19980.1	DAC78710.1	WP_010903278.1	none	1224	207.06	64	64	0	8	8	23	iTRAQ 8plex (K N-term)	15586	conserved hypothetical protein [Halobacterium salinarum NRC-1]
302	AAG20239.1	DAC78987.1	WP_010903541.1	none	1940	174.87	36	36	0	5	5	23	iTRAQ 8plex (K N-term); Deamidation (NQ)	16715	transcription regulator [Halobacterium salinarum NRC-1]
303	AAG20539.1	DAC79298.1	WP_010903841.1	Q9HMN2.1	3018	194.1	26	26	0	3	3	23	iTRAQ 8plex (K N-term); Deamidation (NQ); iTRAQ 8plex (Y)	16704	conserved hypothetical protein [Halobacterium salinarum NRC-1]
304	AAG20545.1	DAC79305.1	WP_010903847.1	Q9HMM6.1	1160	178.52	26	26	0	8	8	22	Carbamidomethylation; iTRAQ 8plex (K N-term); Deamidation (NQ); iTRAQ 8plex (Y)	45113	NifS protein class-V aminotransferase [Halobacterium salinarum NRC-1]
305	AAG20273.1	DAC79021.1	WP_010903575.1	Q9HNE7.1	926	171.33	40	40	0	9	9	22	iTRAQ 8plex (K N-term); Deamidation (NQ); iTRAQ 8plex (Y)	25209	H+-transporting ATP synthase subunit D [Halobacterium salinarum NRC-1]
306	AAG20581.1	DAC79345.1	WP_012289521.1	none	754	230.32	66	66	0	8	8	22	Carbamidomethylation; iTRAQ 8plex (K N-term)	16599	conserved hypothetical protein [Halobacterium salinarum NRC-1]
307	AAG19867.1	DAC78594.1	WP_010903165.1	Q9HPK0.1	966	274.23	26	26	0	8	8	22	iTRAQ 8plex (K N-term)	50487	glycine dehydrogenase subunit 2 [Halobacterium salinarum NRC-1]
308	AAG19257.1	DAC77961.1	WP_010902553.1	none	144	230.22	22	22	0	14	14	22	iTRAQ 8plex (K N-term); Deamidation (NQ)	83927	Htr6 transducer [Halobacterium salinarum NRC-1]
309	none	DAC78853.1	WP_049892524.1	none	1304	274.94	35	35	0	8	8	22	iTRAQ 8plex (K N-term); Deamidation (NQ); iTRAQ 8plex (Y)	38347	TPA_inf: probable branched-chain amino acid dehydrogenaseE1 component alpha subunit [Halobacterium salinarum NRC-1]
31	AAG20172.1	DAC78914.1	WP_012289415.1	none	196	331.92	36	36	0	18	18	83	Carbamidomethylation; iTRAQ 8plex (K N-term); Oxidation (M); Deamidation (NQ); iTRAQ 8plex (Y)	71414	oligopeptidase [Halobacterium salinarum NRC-1]
310	AAG20288.1	DAC79037.1	WP_010903590.1	none	1625	231.6	28	28	0	6	6	22	iTRAQ 8plex (K N-term); Deamidation (NQ); iTRAQ 8plex (Y)	33466	electron transfer flavoprotein subunit alpha [Halobacterium salinarum NRC-1]
311	AAG18772.1	DAC77458.1	WP_010902067.1	none	1025	237.5	29	29	0	8	8	22	Carbamidomethylation; iTRAQ 8plex (K N-term); Deamidation (NQ); iTRAQ 8plex (Y)	39124	conserved hypothetical protein [Halobacterium salinarum NRC-1]
312	AAG19428.1	DAC78140.1	WP_010902723.1	none	406	256.14	32	32	0	10	10	22	iTRAQ 8plex (K N-term); Deamidation (NQ)	45015	Htr13 transducer [Halobacterium salinarum NRC-1]
313	AAG18992.1	DAC77687.1	WP_010902287.1	Q9HS16.1	1007	252.13	68	68	0	10	10	22	Carbamidomethylation; iTRAQ 8plex (K N-term); Deamidation (NQ)	22162	aspartate carbamoyltransferase catalytic subunit [Halobacterium salinarum NRC-1]
314	AAG20391.1	DAC79144.1	WP_010903692.1	none	1037	262.87	31	31	0	10	10	22	Carbamidomethylation; iTRAQ 8plex (K N-term); Deamidation (NQ)	47069	phosphoglucomutase/phospho-mannomutase [Halobacterium salinarum NRC-1]
315	AAG19644.1	DAC78362.1	WP_010902940.1	Q9HQ73.1	1762	186.6	17	17	0	6	6	22	iTRAQ 8plex (K N-term); Deamidation (NQ)	44115	conserved hypothetical protein [Halobacterium salinarum NRC-1]
316	AAG19737.1	DAC78457.1	WP_010903034.1	none	1446	275.23	51	51	0	10	10	22	iTRAQ 8plex (K N-term); Deamidation (NQ)	31767	hypothetical protein VNG_1422H [Halobacterium salinarum NRC-1]
317	AAG20932.1	DAC79897.1	WP_012289638.1	none	1521	235.29	38	38	0	7	7	22	iTRAQ 8plex (K N-term); Deamidation (NQ)	34605	Vng6296c (plasmid) [Halobacterium salinarum NRC-1]
318	AAG19950.1	DAC78679.1	WP_010903248.1	Q9HPC0.1	2972	133.43	60	60	0	3	3	22	Carbamidomethylation; iTRAQ 8plex (K N-term); iTRAQ 8plex (Y)	6078	30S ribosomal protein S14P [Halobacterium salinarum NRC-1]
319	AAG20802.1	DAC79775.1	WP_010890491.1	none	1075	163	26	26	0	10	10	21	iTRAQ 8plex (K N-term); Deamidation (NQ)	36756	Vng6127h (plasmid) [Halobacterium salinarum NRC-1]
32	AAG20277.1	DAC79025.1	WP_010903579.1	Q9HNE3.1	124	384.2	40	40	0	17	17	82	Carbamidomethylation; iTRAQ 8plex (K N-term); Deamidation (NQ); iTRAQ 8plex (Y)	61358	H+-transporting ATP synthase subunit A [Halobacterium salinarum NRC-1]
320	AAG19232.1	DAC77936.1	WP_010902528.1	none	872	235.48	43	43	0	8	8	21	Carbamidomethylation; iTRAQ 8plex (K N-term); Deamidation (NQ)	23898	conserved hypothetical protein [Halobacterium salinarum NRC-1]
321	AAG19629.1	DAC78347.1	WP_010902925.1	none	1323	201.49	32	32	0	7	7	21	iTRAQ 8plex (K N-term); Deamidation (NQ)	26746	conserved hypothetical protein [Halobacterium salinarum NRC-1]
322	AAG19527.1	DAC78241.1	WP_010902822.1	none	2152	221.97	29	29	0	6	6	21	iTRAQ 8plex (K N-term); Deamidation (NQ); iTRAQ 8plex (Y)	27208	30S ribosomal protein S2P [Halobacterium salinarum NRC-1]
323	AAG18928.1	DAC77621.1	WP_010902223.1	none	723	262.66	56	56	0	11	11	21	Carbamidomethylation; iTRAQ 8plex (K N-term)	28886	oxidoreductase [Halobacterium salinarum NRC-1]
324	AAG20359.1	DAC79110.1	WP_010903660.1	Q9HN62.1	1449	189.03	22	22	0	7	7	21	Carbamidomethylation; iTRAQ 8plex (K N-term); Deamidation (NQ)	36423	tyrosyl-tRNA synthetase [Halobacterium salinarum NRC-1]
325	AAG19912.1	DAC78640.1	WP_010903209.1	none	1998	188.61	38	38	0	5	5	21	iTRAQ 8plex (K N-term); Deamidation (NQ)	15278	conserved hypothetical protein [Halobacterium salinarum NRC-1]
326	AAG20677.1	DAC79444.1	WP_010903980.1	none	2427	184.96	42	42	0	4	4	21	iTRAQ 8plex (K N-term); Deamidation (NQ)	12865	conserved hypothetical protein [Halobacterium salinarum NRC-1]
327	AAG19902.1	DAC78629.1	WP_010903200.1	Q9HPG5.1	306	222.12	21	21	0	9	9	21	iTRAQ 8plex (K N-term)	56275	anthranilate synthase alpha chain [Halobacterium salinarum NRC-1]
328	AAG19589.1	DAC78306.1	WP_010902885.1	none	1409	214.27	47	47	0	8	8	21	iTRAQ 8plex (K N-term); Deamidation (NQ)	26845	hypothetical protein VNG_1227H [Halobacterium salinarum NRC-1]
329	AAG19836.1	DAC78563.1	WP_010903134.1	none	1213	248.8	28	28	0	8	8	21	iTRAQ 8plex (K N-term); Deamidation (NQ)	33942	cobalamin biosynthesis [Halobacterium salinarum NRC-1]
33	AAG20178.1	DAC78920.1	WP_010903479.1	none	838	315.24	88	88	0	11	11	82	iTRAQ 8plex (K N-term); Deamidation (NQ); iTRAQ 8plex (Y)	16442	30S ribosomal protein S19E [Halobacterium salinarum NRC-1]
330	AAG19076.1	DAC77778.1	WP_010902372.1	none	1590	276.19	42	42	0	6	6	21	Carbamidomethylation; iTRAQ 8plex (K N-term); Deamidation (NQ)	24279	hypothetical protein VNG_0557H [Halobacterium salinarum NRC-1]
331	AAG20257.1	DAC79005.1	WP_010903559.1	none	1496	210.35	30	30	0	5	5	21	iTRAQ 8plex (K N-term); Deamidation (NQ); iTRAQ 8plex (Y)	25401	conserved hypothetical protein [Halobacterium salinarum NRC-1]
332	none	DAC78265.1	WP_010902845.1	none	2835	186.5	74	74	0	4	4	21	Carbamidomethylation; iTRAQ 8plex (K N-term); Deamidation (NQ); iTRAQ 8plex (Y)	6170	TPA_inf: small CPxCG-related zinc finger protein [Halobacterium salinarum NRC-1]
333	AAG19505.1	DAC78219.1	WP_010902800.1	none	1641	244.5	40	40	0	7	7	21	Carbamidomethylation; iTRAQ 8plex (K N-term); Oxidation (M); Deamidation (NQ); iTRAQ 8plex (Y)	29186	glyoxalase [Halobacterium salinarum NRC-1]
334	none	DAC77610.1	WP_010902213.1	none	288	324.88	23	23	0	13	13	20	Carbamidomethylation; iTRAQ 8plex (K N-term); Deamidation (NQ)	91329	TPA_inf: DNA topoisomerase 1 [Halobacterium salinarum NRC-1]
335	AAG19017.1	none	none	none	819	228.89	19	19	0	12	12	20	Carbamidomethylation; iTRAQ 8plex (K N-term)	72209	methylmalonyl-CoA mutase subunit alpha [Halobacterium salinarum NRC-1]
336	AAG18958.1	DAC77653.1	WP_010902253.1	none	573	254.24	45	45	0	11	11	20	Carbamidomethylation; iTRAQ 8plex (K N-term); Deamidation (NQ)	36151	conserved hypothetical protein [Halobacterium salinarum NRC-1]
337	AAG19052.1	DAC77749.1	WP_010902348.1	none	1300	199.87	20	20	0	9	9	20	iTRAQ 8plex (K N-term); iTRAQ 8plex (Y)	52916	conserved hypothetical protein [Halobacterium salinarum NRC-1]
338	AAG19309.1	DAC78014.1	WP_010902605.1	Q9HR49.1	990	232.77	13	13	0	8	8	20	iTRAQ 8plex (K N-term); Deamidation (NQ)	71436	phosphoribosylformylglycinamide synthase I [Halobacterium salinarum NRC-1]
339	AAG19883.1	DAC78610.1	WP_012289363.1	Q9HPI4.2	513	198.8	32	32	0	13	13	20	Carbamidomethylation; iTRAQ 8plex (K N-term); Deamidation (NQ)	54613	replication factor C large subunit [Halobacterium salinarum NRC-1]
34	AAG19131.1	DAC77836.1	WP_012289198.1	Q9HRM7.2	237	381.79	58	58	0	17	17	81	iTRAQ 8plex (K N-term); Deamidation (NQ); iTRAQ 8plex (Y)	39901	glutamate dehydrogenase [Halobacterium salinarum NRC-1]
340	AAG19167.1	DAC77872.1	WP_010902463.1	none	753	215.49	27	27	0	7	7	20	iTRAQ 8plex (K N-term); Deamidation (NQ)	34625	conserved hypothetical protein [Halobacterium salinarum NRC-1]
341	AAG18915.1	DAC77607.1	WP_010902210.1	Q9HS93.1	756	229.95	23	23	0	10	10	20	iTRAQ 8plex (K N-term); Deamidation (NQ)	54267	Glu-tRNA amidotransferase [Halobacterium salinarum NRC-1]
342	AAG20160.1	DAC78902.1	WP_010903461.1	none	1146	256.03	22	22	0	9	9	20	Carbamidomethylation; iTRAQ 8plex (K N-term); Deamidation (NQ); iTRAQ 8plex (Y)	53450	protein-export membrane protein [Halobacterium salinarum NRC-1]
343	AAG19072.1	DAC77773.1	WP_012289179.1	Q9HRT6.2	2943	100.16	49	49	0	3	3	20	Carbamidomethylation; iTRAQ 8plex (K N-term); Deamidation (NQ)	6995	50S ribosomal protein L44E [Halobacterium salinarum NRC-1]
344	AAG19757.1	DAC78478.1	WP_049892507.1	Q9HPW0.2	853	245.05	36	36	0	11	11	20	iTRAQ 8plex (K N-term)	39389	conserved hypothetical protein [Halobacterium salinarum NRC-1]
345	AAG20878.1	DAC79842.1	WP_010904091.1	none	1233	175.09	39	39	0	7	7	20	iTRAQ 8plex (K N-term); Deamidation (NQ)	22814	TRK potassium uptake system protein (plasmid) [Halobacterium salinarum NRC-1]
346	AAG20592.1	DAC79356.1	WP_010903894.1	Q9HMH9.1	740	198.07	27	27	0	9	9	20	iTRAQ 8plex (K N-term); Deamidation (NQ)	44817	dihydroorotase [Halobacterium salinarum NRC-1]
347	AAG19904.1	DAC78631.1	WP_010903202.1	Q9HPG3.1	1191	265.51	44	44	0	8	8	20	iTRAQ 8plex (K N-term); Deamidation (NQ); iTRAQ 8plex (Y)	33514	phosphoribosyl transferase [Halobacterium salinarum NRC-1]
348	AAG19459.1	DAC78172.1	WP_010902754.1	none	1059	219.49	39	39	0	9	8	20	iTRAQ 8plex (K N-term); Deamidation (NQ)	26903	glucose-1-phosphate thymidylyltransferase [Halobacterium salinarum NRC-1]
349	none	DAC78856.1	WP_049892525.1	none	2025	177.45	32	32	0	7	7	20	Carbamidomethylation; iTRAQ 8plex (K N-term)	30866	TPA_inf: arNOG06768 family NADH-binding domain protein [Halobacterium salinarum NRC-1]
35	AAG20575.1	DAC79339.1	WP_010903877.1	none	268	379.23	59	59	0	15	15	81	iTRAQ 8plex (K N-term); Deamidation (NQ); iTRAQ 8plex (Y)	52022	aldehyde dehydrogenase (retinol) [Halobacterium salinarum NRC-1]
350	AAG20473.1	DAC79230.1	WP_010903775.1	none	1593	157.98	20	20	0	6	6	20	iTRAQ 8plex (K N-term); Deamidation (NQ); iTRAQ 8plex (Y)	31854	copper transport ATP-binding protein [Halobacterium salinarum NRC-1]
351	AAG19392.1	DAC78099.1	WP_010902689.1	none	1363	205.9	43	43	0	6	6	20	iTRAQ 8plex (K N-term); Deamidation (NQ)	20959	chemotaxis protein [Halobacterium salinarum NRC-1]
352	AAG19838.1	DAC78565.1	WP_010903136.1	none	2559	216.87	25	25	0	5	5	20	Carbamidomethylation; iTRAQ 8plex (K N-term); Oxidation (M); Deamidation (NQ)	35092	cobalamin biosynthesis [Halobacterium salinarum NRC-1]
353	AAG18853.1	DAC77541.1	WP_010902147.1	none	1638	188.21	52	52	0	7	7	20	iTRAQ 8plex (K N-term); Deamidation (NQ)	13255	hypothetical protein VNG_0258H [Halobacterium salinarum NRC-1]
354	AAG19321.1	DAC78026.1	WP_010902617.1	Q9HR37.1	2756	175.73	50	50	0	4	4	20	iTRAQ 8plex (K N-term); Deamidation (NQ)	12619	conserved hypothetical protein [Halobacterium salinarum NRC-1]
355	AAG20419.1	DAC79172.1	WP_010903721.1	none	1030	210.36	24	24	0	9	9	19	Carbamidomethylation; iTRAQ 8plex (K N-term); Deamidation (NQ)	49652	hemolysin protein [Halobacterium salinarum NRC-1]
356	AAG18964.1	DAC77659.1	WP_010902259.1	Q9HS44.1	762	280.87	23	23	0	12	12	19	iTRAQ 8plex (K N-term)	85894	dihydropteroate synthase [Halobacterium salinarum NRC-1]
357	AAG20145.1	DAC78886.1	WP_010903446.1	Q9HNS5.1	810	205.13	20	20	0	7	7	19	iTRAQ 8plex (K N-term); Deamidation (NQ); iTRAQ 8plex (Y)	55769	glycerol kinase [Halobacterium salinarum NRC-1]
358	AAG19095.1	DAC77798.1	WP_010902391.1	none	1426	196.62	31	31	0	7	7	19	iTRAQ 8plex (K N-term); iTRAQ 8plex (Y)	28615	conserved hypothetical protein [Halobacterium salinarum NRC-1]
359	AAG20344.1	DAC79095.1	WP_197535910.1	none	1158	204.45	25	25	0	9	9	19	iTRAQ 8plex (K N-term)	47087	pyruvate dehydrogenase alpha subunit [Halobacterium salinarum NRC-1]
36	AAG19253.1	DAC77957.1	WP_010902549.1	Q9HRA5.1	431	312.19	83	83	0	13	13	80	iTRAQ 8plex (K N-term); Deamidation (NQ); iTRAQ 8plex (Y)	23363	30S ribosomal protein S3E [Halobacterium salinarum NRC-1]
360	AAG20298.1	DAC79047.1	WP_010903600.1	none	1214	247.27	55	55	0	8	8	19	iTRAQ 8plex (K N-term); Deamidation (NQ); iTRAQ 8plex (Y)	21157	conserved hypothetical protein [Halobacterium salinarum NRC-1]
361	AAG19097.1	DAC77800.1	WP_010902393.1	none	1932	178.24	24	24	0	6	6	19	iTRAQ 8plex (K N-term); Deamidation (NQ)	29976	hypothetical protein VNG_0584H [Halobacterium salinarum NRC-1]
362	AAG20183.1	DAC78926.1	WP_010903484.1	Q9HNN7.1	379	248.62	24	24	0	10	10	19	Carbamidomethylation; iTRAQ 8plex (K N-term); Deamidation (NQ); iTRAQ 8plex (Y)	60875	lysyl-tRNA synthetase [Halobacterium salinarum NRC-1]
363	AAG20569.1	DAC79333.1	WP_010903871.1	Q9HMK2.1	552	265.2	45	45	0	10	10	19	iTRAQ 8plex (K N-term); Deamidation (NQ); iTRAQ 8plex (Y)	36942	dihydroorotate dehydrogenase [Halobacterium salinarum NRC-1]
364	AAG19602.1	DAC78319.1	WP_010902898.1	none	1832	248.41	15	15	0	8	8	19	Carbamidomethylation; iTRAQ 8plex (K N-term)	76347	amino acid transporter [Halobacterium salinarum NRC-1]
365	AAG19381.1	DAC78088.1	WP_010902678.1	none	1044	257.28	16	16	0	7	7	19	iTRAQ 8plex (K N-term)	67349	Htr15 transducer [Halobacterium salinarum NRC-1]
366	AAG20416.1	DAC79169.1	WP_010903718.1	Q9HN05.1	1558	229.73	38	38	0	7	7	19	iTRAQ 8plex (K N-term)	24230	conserved hypothetical protein [Halobacterium salinarum NRC-1]
367	AAG20650.1	DAC79416.1	WP_010903953.1	none	641	204.84	21	21	0	9	9	19	iTRAQ 8plex (K N-term); Deamidation (NQ)	67212	RNase L inhibitor homolog [Halobacterium salinarum NRC-1]
368	AAG19068.1	DAC77769.1	WP_010902364.1	none	995	263.39	46	46	0	8	8	19	Carbamidomethylation; iTRAQ 8plex (K N-term); Deamidation (NQ); iTRAQ 8plex (Y)	26165	conserved hypothetical protein [Halobacterium salinarum NRC-1]
369	AAG20260.1	DAC79008.1	WP_010903562.1	none	1850	227.45	35	35	0	8	8	19	iTRAQ 8plex (K N-term); Deamidation (NQ)	31006	proline dehydrogenase [Halobacterium salinarum NRC-1]
37	AAG20397.1	DAC79150.1	WP_010903698.1	Q9HN24.1	87	408.84	40	40	0	29	29	79	Carbamidomethylation; iTRAQ 8plex (K N-term); Deamidation (NQ); iTRAQ 8plex (Y)	100773	alanyl-tRNA synthetase [Halobacterium salinarum NRC-1]
370	AAG20646.1	DAC79411.1	WP_010903948.1	none	1242	186.99	35	35	0	5	5	19	iTRAQ 8plex (K N-term); Deamidation (NQ); iTRAQ 8plex (Y)	23009	conserved hypothetical protein [Halobacterium salinarum NRC-1]
371	AAG19648.1	DAC78366.1	WP_010902944.1	none	2057	204.49	54	54	0	5	5	19	iTRAQ 8plex (K N-term); iTRAQ 8plex (Y)	12437	hypothetical protein VNG_1302H [Halobacterium salinarum NRC-1]
372	AAG19626.1	DAC78344.1	WP_012289301.1	none	502	245.13	34	34	0	10	10	19	Carbamidomethylation; iTRAQ 8plex (K N-term); Deamidation (NQ)	47080	conserved hypothetical protein [Halobacterium salinarum NRC-1]
373	AAG19519.1	none	none	none	2065	162.99	63	63	0	7	7	19	iTRAQ 8plex (K N-term); Deamidation (NQ)	11232	30S ribosomal protein S11P [Halobacterium salinarum NRC-1]
374	AAG20056.1	DAC78791.1	WP_010903355.1	none	1958	206.32	30	30	0	5	5	19	Carbamidomethylation; iTRAQ 8plex (K N-term); Deamidation (NQ)	26453	uridine phosphorylase [Halobacterium salinarum NRC-1]
375	AAG20209.1	DAC78955.1	WP_010903510.1	none	2553	116.97	16	16	0	3	3	19	iTRAQ 8plex (K N-term); Deamidation (NQ)	20796	DNA-directed RNA polymerase subunit E' [Halobacterium salinarum NRC-1]
376	AAG20519.1	DAC79277.1	WP_010903821.1	Q9HMQ2.1	1388	157.43	19	19	0	6	6	18	Carbamidomethylation; iTRAQ 8plex (K N-term); Deamidation (NQ)	41994	argininosuccinate synthetase [Halobacterium salinarum NRC-1]
377	AAG20510.1	DAC79268.1	WP_010903812.1	none	1080	195.37	44	44	0	6	6	18	iTRAQ 8plex (K N-term); Deamidation (NQ); iTRAQ 8plex (Y)	23796	phosphoserine phosphatase [Halobacterium salinarum NRC-1]
378	AAG20177.1	DAC78919.1	WP_010903478.1	Q9HNP3.1	1633	183.2	66	66	0	6	6	18	iTRAQ 8plex (K N-term); Oxidation (M); Deamidation (NQ)	13617	hypothetical protein VNG_2008H [Halobacterium salinarum NRC-1]
38	AAG18906.1	DAC77598.1	WP_010902200.1	none	55	407.17	36	36	0	21	21	79	Carbamidomethylation; iTRAQ 8plex (K N-term); Deamidation (NQ); iTRAQ 8plex (Y)	81174	phosphoenolpyruvate synthase [Halobacterium salinarum NRC-1]
380	AAG20486.1	DAC79244.1	WP_010903788.1	none	1167	215.27	28	28	0	7	7	18	iTRAQ 8plex (K N-term); Deamidation (NQ); iTRAQ 8plex (Y)	38654	conserved hypothetical protein [Halobacterium salinarum NRC-1]
381	AAG19547.1	DAC78261.1	WP_010902842.1	Q9HQG8.3	1908	231.3	74	74	0	5	5	18	iTRAQ 8plex (K N-term); Deamidation (NQ); iTRAQ 8plex (Y)	10588	50S ribosomal protein L21E [Halobacterium salinarum NRC-1]
382	AAG19387.1	DAC78094.1	WP_010902684.1	none	960	202.53	26	26	0	7	7	18	iTRAQ 8plex (K N-term); Deamidation (NQ)	31998	conserved hypothetical protein [Halobacterium salinarum NRC-1]
383	AAG18968.1	DAC77663.1	WP_010902263.1	none	2123	130.9	26	26	0	5	5	18	iTRAQ 8plex (K N-term)	18359	conserved hypothetical protein [Halobacterium salinarum NRC-1]
384	AAG19086.1	DAC77788.1	WP_010902382.1	none	1041	194.42	28	28	0	8	8	18	iTRAQ 8plex (K N-term); Deamidation (NQ)	38647	conserved hypothetical protein [Halobacterium salinarum NRC-1]
385	AAG19227.1	DAC77931.1	WP_010902523.1	none	989	172.25	19	19	0	7	7	18	iTRAQ 8plex (K N-term)	33869	UDP-glucose 4-epimerase [Halobacterium salinarum NRC-1]
386	AAG18739.1	DAC77425.1	WP_010902034.1	none	1503	156.77	23	23	0	6	6	18	iTRAQ 8plex (K N-term); Deamidation (NQ)	27772	oxidoreductase [Halobacterium salinarum NRC-1]
387	AAG20729.1	DAC79500.1	WP_010890516.1	none	2953	149.27	38	38	0	4	4	18	iTRAQ 8plex (K N-term); Deamidation (NQ)	13232	GvpO protein cluster A (plasmid) [Halobacterium salinarum NRC-1]
388	AAG20389.1	DAC79141.1	WP_010903690.1	none	3885	152.01	56	56	0	2	2	18	iTRAQ 8plex (K N-term); Deamidation (NQ); iTRAQ 8plex (Y)	6020	hypothetical protein VNG_2273H [Halobacterium salinarum NRC-1]
389	AAG20841.1	DAC79809.1	WP_010904054.1	Q9HHY2.1	795	221.2	19	19	0	11	11	17	Carbamidomethylation; iTRAQ 8plex (K N-term); Deamidation (NQ)	75727	Vng6173c (plasmid) [Halobacterium salinarum NRC-1]
39	AAG18783.1	DAC77470.1	WP_010902078.1	none	386	321.24	66	66	0	15	15	79	iTRAQ 8plex (K N-term); Deamidation (NQ); iTRAQ 8plex (Y)	27343	proteasome subunit beta [Halobacterium salinarum NRC-1]
390	AAG20672.1	DAC79439.1	WP_010903975.1	none	980	290.12	26	26	0	8	8	17	iTRAQ 8plex (K N-term); iTRAQ 8plex (Y)	51378	UDP-N-acetylglucosamine 2-epimerase [Halobacterium salinarum NRC-1]
391	AAG20840.1	DAC79808.1	WP_010904053.1	none	902	164.19	57	57	0	12	12	17	Carbamidomethylation; iTRAQ 8plex (K N-term); Deamidation (NQ)	22431	Vng6171h (plasmid) [Halobacterium salinarum NRC-1]
393	AAG20776.1	DAC79748.1	WP_010890442.1	none	1993	212.97	63	63	0	7	7	17	iTRAQ 8plex (K N-term); Deamidation (NQ)	15489	Vng6090c (plasmid) [Halobacterium salinarum NRC-1]
394	AAG20562.1	DAC79326.1	WP_012289517.1	none	1605	232.72	50	50	0	6	6	17	Carbamidomethylation; iTRAQ 8plex (K N-term); Deamidation (NQ)	17551	hypothetical protein VNG_2497H [Halobacterium salinarum NRC-1]
395	AAG19272.1	DAC77976.1	WP_010902568.1	none	1375	242.69	39	39	0	5	5	17	Carbamidomethylation; iTRAQ 8plex (K N-term)	21206	conserved hypothetical protein [Halobacterium salinarum NRC-1]
396	AAG19494.1	DAC78208.1	WP_010902789.1	Q9HQL9.1	2332	164.46	21	21	0	9	9	17	iTRAQ 8plex (K N-term); Deamidation (NQ)	54035	cysteinyl-tRNA synthetase [Halobacterium salinarum NRC-1]
397	AAG20680.1	DAC79448.1	WP_010903984.1	none	648	192.69	24	24	0	10	10	17	iTRAQ 8plex (K N-term); Deamidation (NQ)	48953	ribonuclease II family protein [Halobacterium salinarum NRC-1]
398	AAG19000.1	DAC77695.1	WP_010902295.1	none	1649	227.42	23	23	0	6	6	17	iTRAQ 8plex (K N-term); Deamidation (NQ); iTRAQ 8plex (Y)	37286	nodulation protein [Halobacterium salinarum NRC-1]
399	none	DAC77616.1	WP_012289142.1	none	2091	162.99	54	54	0	5	5	17	iTRAQ 8plex (K N-term); Deamidation (NQ)	10083	TPA_inf: uncharacterized protein VNG_0357a [Halobacterium salinarum NRC-1]
4	none	none	WP_049892611.1	none	10	477.63	59	59	0	27	26	328	iTRAQ 8plex (K N-term); Oxidation (M); Deamidation (NQ)	58210	MULTISPECIES: TCP-1/cpn60 chaperonin family protein [Halobacterium]
40	AAG20238.1	DAC78986.1	WP_010903540.1	Q9HNI2.1	159	297.14	43	43	0	18	18	79	Carbamidomethylation; iTRAQ 8plex (K N-term); Oxidation (M); Deamidation (NQ); iTRAQ 8plex (Y)	49757	glutamine synthetase [Halobacterium salinarum NRC-1]
400	AAG20467.1	DAC79224.1	WP_010903769.1	Q9HMV4.1	1174	209.38	55	55	0	9	9	17	Carbamidomethylation; iTRAQ 8plex (K N-term)	20480	conserved hypothetical protein [Halobacterium salinarum NRC-1]
401	AAG19619.1	DAC78337.1	WP_010902915.1	Q9HQ97.1	1577	217.15	53	53	0	6	6	17	iTRAQ 8plex (K N-term); Oxidation (M); Deamidation (NQ)	14683	translation initiation factor eIF-2 subunit beta [Halobacterium salinarum NRC-1]
402	AAG20639.1	DAC79404.1	WP_010903941.1	Q9HMD2.1	1133	186.6	61	61	0	9	9	17	Carbamidomethylation; iTRAQ 8plex (K N-term)	21238	imidazoleglycerol-phosphate synthase [Halobacterium salinarum NRC-1]
403	AAG20773.1	DAC79546.1	WP_135830695.1	none	1419	210.41	35	35	0	7	7	17	Carbamidomethylation; iTRAQ 8plex (K N-term); Deamidation (NQ)	34213	Spo0A activation inhibitor (plasmid) [Halobacterium salinarum NRC-1]
404	AAG20050.1	DAC78785.1	WP_010903349.1	Q9HP20.1	1952	185.47	17	17	0	5	5	17	iTRAQ 8plex (K N-term)	44298	L-asparaginase [Halobacterium salinarum NRC-1]
405	AAG20111.1	DAC78850.1	WP_010903411.1	none	3029	110.86	37	37	0	3	3	17	iTRAQ 8plex (K N-term); Deamidation (NQ)	8052	transcription regulator [Halobacterium salinarum NRC-1]
406	AAG18754.1	DAC77442.1	WP_010902049.1	none	1463	205.29	20	20	0	8	8	17	iTRAQ 8plex (K N-term)	50354	replication A related protein [Halobacterium salinarum NRC-1]
407	AAG19394.1	DAC78101.1	WP_010902691.1	none	1003	300.32	40	40	0	8	8	17	Carbamidomethylation; iTRAQ 8plex (K N-term); Deamidation (NQ)	36484	chemotaxis protein [Halobacterium salinarum NRC-1]
408	AAG19112.1	DAC77816.1	WP_010902408.1	none	1696	185.47	84	84	0	6	6	17	iTRAQ 8plex (K N-term); Deamidation (NQ); iTRAQ 8plex (Y)	8437	hypothetical protein VNG_0601H [Halobacterium salinarum NRC-1]
409	AAG20170.1	DAC78912.1	WP_010903471.1	Q9HNQ0.1	1888	208.02	39	39	0	4	4	17	iTRAQ 8plex (K N-term)	16364	hypothetical protein VNG_1999H [Halobacterium salinarum NRC-1]
41	AAG19651.1	DAC78369.1	WP_010902947.1	none	249	296.31	34	34	0	16	16	78	Carbamidomethylation; iTRAQ 8plex (K N-term); Deamidation (NQ); iTRAQ 8plex (Y)	66867	succinate dehydrogenase subunit A [Halobacterium salinarum NRC-1]
410	AAG19989.1	DAC78721.1	WP_010903287.1	Q9HP81.2	523	217.25	13	13	0	9	9	16	iTRAQ 8plex (K N-term)	79042	Htr2 transducer [Halobacterium salinarum NRC-1]
411	AAG19812.1	DAC78537.1	WP_010903109.1	none	1123	256.47	19	19	0	9	7	16	iTRAQ 8plex (K N-term)	67291	Htr8 transducer [Halobacterium salinarum NRC-1]
412	AAG19202.1	DAC77906.1	WP_010902498.1	none	1077	195.7	23	23	0	7	7	16	Carbamidomethylation; iTRAQ 8plex (K N-term)	39298	probable peptidase [Halobacterium salinarum NRC-1]
413	AAG18858.1	DAC77546.1	WP_010902152.1	none	772	186.19	37	37	0	10	10	16	iTRAQ 8plex (K N-term); Deamidation (NQ)	37445	cell division protein [Halobacterium salinarum NRC-1]
414	AAG19267.1	DAC77971.1	WP_010902563.1	none	1825	239.73	32	32	0	8	8	16	iTRAQ 8plex (K N-term)	47338	succinate-semialdehyde dehydrogenase [Halobacterium salinarum NRC-1]
415	AAG19817.1	DAC78542.1	WP_010903114.1	none	632	241.64	22	22	0	8	8	16	iTRAQ 8plex (K N-term); Deamidation (NQ)	56335	methylmalonyl-CoA decarboxylase subunit alpha [Halobacterium salinarum NRC-1]
416	AAG20505.1	DAC79263.1	WP_010903807.1	none	1118	231.84	26	26	0	7	7	16	iTRAQ 8plex (K N-term); Deamidation (NQ); iTRAQ 8plex (Y)	40924	aspartate aminotransferase [Halobacterium salinarum NRC-1]
417	AAG20370.1	DAC79121.1	WP_010903671.1	Q9HN51.1	1094	234.62	29	29	0	8	8	16	iTRAQ 8plex (K N-term); Deamidation (NQ)	45088	N-ethylammeline chlorohydrolase [Halobacterium salinarum NRC-1]
418	AAG19149.1	DAC77854.1	WP_010902445.1	none	837	235.13	42	42	0	8	8	16	iTRAQ 8plex (K N-term)	29418	inosine-5'-monophosphate dehydrogenase [Halobacterium salinarum NRC-1]
419	AAG20091.1	DAC78828.1	WP_012289398.1	none	1818	176.94	50	50	0	6	6	16	iTRAQ 8plex (K N-term); Oxidation (M); Deamidation (NQ)	16166	conserved hypothetical protein [Halobacterium salinarum NRC-1]
42	AAG18725.1	DAC77410.1	WP_010902020.1	Q9HSS7.1	325	383.25	62	62	0	14	14	77	Carbamidomethylation; iTRAQ 8plex (K N-term); Deamidation (NQ); iTRAQ 8plex (Y)	35683	glyceraldehyde 3-phosphate dehydrogenase [Halobacterium salinarum NRC-1]
420	AAG19115.1	none	none	none	2263	222.48	25	25	0	4	4	16	Carbamidomethylation; iTRAQ 8plex (K N-term); Deamidation (NQ); iTRAQ 8plex (Y)	28787	cysteine synthase [Halobacterium salinarum NRC-1]
421	AAG19847.1	DAC78574.1	WP_010903145.1	none	1083	224.95	30	30	0	6	6	16	iTRAQ 8plex (K N-term)	26295	precorrin-3 methylase [Halobacterium salinarum NRC-1]
422	AAG19962.1	DAC78691.1	WP_010903260.1	none	2894	179.87	35	35	0	4	4	16	iTRAQ 8plex (K N-term); iTRAQ 8plex (Y)	14871	hypothetical protein VNG_1723H [Halobacterium salinarum NRC-1]
423	AAG19752.1	DAC78473.1	WP_010903049.1	Q9HPW5.1	954	244.82	23	23	0	7	7	16	iTRAQ 8plex (K N-term); Deamidation (NQ)	44457	histidinol dehydrogenase [Halobacterium salinarum NRC-1]
424	AAG19434.1	DAC78146.1	WP_010902729.1	Q9HQS9.1	2014	154.46	36	36	0	8	8	16	iTRAQ 8plex (K N-term); Deamidation (NQ)	26375	conserved hypothetical protein [Halobacterium salinarum NRC-1]
425	AAG19124.1	DAC77829.1	WP_012289196.1	none	2414	213.56	22	22	0	4	4	16	iTRAQ 8plex (K N-term); iTRAQ 8plex (Y)	29163	hypothetical protein VNG_0617H [Halobacterium salinarum NRC-1]
426	AAG19168.1	DAC77873.1	WP_010902464.1	none	1961	193.92	20	20	0	5	5	16	iTRAQ 8plex (K N-term)	32428	conserved hypothetical protein [Halobacterium salinarum NRC-1]
427	AAG19997.1	DAC78729.1	WP_010903295.1	Q9HP73.1	2487	185.74	56	56	0	5	5	16	iTRAQ 8plex (K N-term)	10489	pterin-4a-carbinolamine dehydratase [Halobacterium salinarum NRC-1]
428	AAG18746.1	DAC77434.1	WP_010902041.1	none	1735	239.86	15	15	0	6	6	15	iTRAQ 8plex (K N-term); Deamidation (NQ)	71334	ABC transport protein [Halobacterium salinarum NRC-1]
429	AAG19443.1	DAC78155.1	WP_012289267.1	Q9HQS0.3	443	158.6	21	21	0	8	8	15	Carbamidomethylation; iTRAQ 8plex (K N-term); Deamidation (NQ)	42522	histidinol-phosphate transaminase [Halobacterium salinarum NRC-1]
43	none	DAC78163.1	WP_012289270.1	none	1522	264.66	69	69	0	6	6	75	Carbamidomethylation; iTRAQ 8plex (K N-term); Deamidation (NQ); iTRAQ 8plex (Y)	14247	TPA_inf: OsmC domain protein [Halobacterium salinarum NRC-1]
430	AAG18799.1	DAC77486.1	WP_010902094.1	none	1967	152.21	15	15	0	6	3	15	Carbamidomethylation; iTRAQ 8plex (K N-term); Oxidation (M); Deamidation (NQ)	39717	aminopeptidase homolog [Halobacterium salinarum NRC-1]
431	AAG19803.1	DAC78527.1	WP_010903100.1	none	290	168.77	14	14	0	10	10	15	Carbamidomethylation; iTRAQ 8plex (K N-term); Deamidation (NQ)	78772	conserved hypothetical protein [Halobacterium salinarum NRC-1]
432	AAG19868.1	DAC78595.1	WP_010903166.1	Q9HPJ9.1	1349	209	23	23	0	8	8	15	Carbamidomethylation; iTRAQ 8plex (K N-term); iTRAQ 8plex (Y)	47460	glycine dehydrogenase subunit 1 [Halobacterium salinarum NRC-1]
433	AAG20030.1	DAC78763.1	WP_010903328.1	Q9HP40.1	1795	239.85	30	30	0	5	5	15	iTRAQ 8plex (K N-term); Deamidation (NQ)	24567	isopentenyl pyrophosphate isomerase [Halobacterium salinarum NRC-1]
434	none	DAC79066.1	WP_012289456.1	none	833	198.36	12	12	0	10	10	15	iTRAQ 8plex (K N-term); Deamidation (NQ)	96535	TPA_inf: ATP-dependent DNA helicase MCM(intein-containing) [Halobacterium salinarum NRC-1]
435	AAG20898.1	DAC79863.1	WP_010904111.1	Q9HHS8.1	2020	141.18	33	33	0	4	4	15	iTRAQ 8plex (K N-term)	12017	GvpO protein cluster B (plasmid) [Halobacterium salinarum NRC-1]
436	AAG18780.1	DAC77467.1	WP_012289110.1	none	4524	206.04	19	19	0	8	8	15	iTRAQ 8plex (K N-term); Deamidation (NQ)	64777	medium-chain acyl-CoA ligase [Halobacterium salinarum NRC-1]
437	none	DAC79445.1	WP_010903981.1	none	1247	200.34	35	35	0	7	7	15	Carbamidomethylation; iTRAQ 8plex (K N-term); Deamidation (NQ)	25423	TPA_inf: DUF1028 family protein [Halobacterium salinarum NRC-1]
438	AAG20743.1	DAC79716.1	WP_010890411.1	none	1675	233.05	37	37	0	5	5	15	Carbamidomethylation; iTRAQ 8plex (K N-term); Deamidation (NQ)	19938	transcription initiation factor IID (plasmid) [Halobacterium salinarum NRC-1]
439	AAG19028.1	DAC77724.1	WP_010902324.1	Q9HRY0.1	1401	228.25	47	47	0	5	5	15	iTRAQ 8plex (K N-term); Deamidation (NQ)	23863	heat shock protein [Halobacterium salinarum NRC-1]
44	AAG18950.1	DAC77644.1	WP_010902245.1	none	338	321.26	58	58	0	21	21	73	iTRAQ 8plex (K N-term); Deamidation (NQ)	35441	conserved hypothetical protein [Halobacterium salinarum NRC-1]
440	AAG20559.1	DAC79322.1	WP_010903861.1	none	1708	188.11	22	22	0	5	5	15	Carbamidomethylation; iTRAQ 8plex (K N-term)	28438	conserved hypothetical protein [Halobacterium salinarum NRC-1]
441	AAG19264.1	DAC77968.1	WP_010902560.1	none	2905	151.71	59	59	0	4	4	15	iTRAQ 8plex (K N-term); Deamidation (NQ)	9952	conserved hypothetical protein [Halobacterium salinarum NRC-1]
442	AAG19903.1	DAC78630.1	WP_010903201.1	Q9HPG4.1	1019	242.38	57	57	0	8	8	15	Carbamidomethylation; iTRAQ 8plex (K N-term)	21903	phosphoribosylanthranilate isomerase [Halobacterium salinarum NRC-1]
443	AAG19064.1	DAC77764.1	WP_010902360.1	none	1105	237.76	26	26	0	7	7	15	Carbamidomethylation; iTRAQ 8plex (K N-term); Deamidation (NQ)	41638	threonine synthase [Halobacterium salinarum NRC-1]
444	AAG19012.1	DAC77707.1	WP_010902307.1	none	2897	181.53	30	30	0	6	6	15	Carbamidomethylation; iTRAQ 8plex (K N-term); Oxidation (M); Deamidation (NQ); iTRAQ 8plex (Y)	31204	pyruvate ferredoxin oxidoreductase subunit beta [Halobacterium salinarum NRC-1]
445	AAG20882.1	DAC79846.1	WP_010904095.1	none	1486	280.2	50	50	0	6	6	15	Carbamidomethylation; iTRAQ 8plex (K N-term); iTRAQ 8plex (Y)	23205	Vng6223c (plasmid) [Halobacterium salinarum NRC-1]
446	AAG19793.1	DAC78516.1	WP_010903090.1	none	2022	193.5	22	22	0	8	8	15	iTRAQ 8plex (K N-term); Deamidation (NQ)	52028	amidophosphoribosyl-pyrophosphate amidotransferase [Halobacterium salinarum NRC-1]
447	AAG19548.1	DAC78263.1	WP_010902843.1	none	2410	174.69	13	13	0	4	4	15	iTRAQ 8plex (K N-term)	42105	cystathionine alpha synthase [Halobacterium salinarum NRC-1]
448	AAG18972.1	DAC77667.1	WP_010902267.1	Q9HS36.1	2420	188.35	58	58	0	4	4	15	iTRAQ 8plex (K N-term); Deamidation (NQ)	13870	conserved hypothetical protein [Halobacterium salinarum NRC-1]
449	AAG20138.1	DAC78878.1	WP_010903438.1	none	818	209.92	22	22	0	9	9	14	iTRAQ 8plex (K N-term); Deamidation (NQ)	63504	archaeosine tRNA-ribosyltransferase [Halobacterium salinarum NRC-1]
45	AAG20601.1	DAC79365.1	WP_010903903.1	none	328	341.75	52	52	0	16	14	73	Carbamidomethylation; iTRAQ 8plex (K N-term); Oxidation (M); Deamidation (NQ); iTRAQ 8plex (Y)	39986	aminopeptidase homolog [Halobacterium salinarum NRC-1]
450	AAG19049.1	DAC77746.1	WP_010902345.1	none	650	175.09	12	12	0	11	11	14	iTRAQ 8plex (K N-term); Deamidation (NQ)	101988	DNA polymerase B1 [Halobacterium salinarum NRC-1]
451	AAG20731.1	DAC79705.1	WP_158308641.1	none	417	237.72	21	21	0	13	13	14	Carbamidomethylation; iTRAQ 8plex (K N-term)	102064	Htr-like protein (plasmid) [Halobacterium salinarum NRC-1]
452	AAG20518.1	DAC79276.1	WP_010903820.1	Q9HMQ3.1	910	197.21	20	20	0	8	8	14	Carbamidomethylation; iTRAQ 8plex (K N-term)	48792	argininosuccinate lyase [Halobacterium salinarum NRC-1]
453	AAG19141.1	DAC77846.1	WP_010902437.1	none	1664	243.7	60	60	0	6	6	14	Carbamidomethylation; iTRAQ 8plex (K N-term); Deamidation (NQ)	17523	NADH dehydrogenase/oxidoreductase-like protein [Halobacterium salinarum NRC-1]
454	AAG19585.1	DAC78302.1	WP_010902881.1	none	1406	203.16	32	32	0	5	5	14	Carbamidomethylation; iTRAQ 8plex (K N-term); Deamidation (NQ)	24005	conserved hypothetical protein [Halobacterium salinarum NRC-1]
455	AAG19665.1	DAC78383.1	WP_012289309.1	Q9HQ52.2	1978	163.99	17	17	0	4	4	14	Carbamidomethylation; iTRAQ 8plex (K N-term)	29492	conserved hypothetical protein [Halobacterium salinarum NRC-1]
456	AAG20868.1	DAC79832.1	WP_010904081.1	none	2588	214.73	42	42	0	4	4	14	iTRAQ 8plex (K N-term); Oxidation (M); Deamidation (NQ)	14846	Vng6205c (plasmid) [Halobacterium salinarum NRC-1]
457	AAG19848.1	DAC78575.1	WP_010903146.1	none	782	176.49	33	33	0	7	7	14	Carbamidomethylation; iTRAQ 8plex (K N-term); Deamidation (NQ); iTRAQ 8plex (Y)	27221	hypothetical protein VNG_1570H [Halobacterium salinarum NRC-1]
458	none	DAC79869.1	WP_012289629.1	none	828	202.86	31	31	0	7	7	14	iTRAQ 8plex (K N-term); Deamidation (NQ); iTRAQ 8plex (Y)	27056	TPA_inf: lipoate--protein ligase domain protein (plasmid) [Halobacterium salinarum NRC-1]
459	none	DAC78843.1	WP_012289404.1	none	2012	205.34	47	47	0	5	5	14	iTRAQ 8plex (K N-term); Oxidation (M); Deamidation (NQ); iTRAQ 8plex (Y)	19354	TPA_inf: CYPL-type peptidylprolyl isomerase [Halobacterium salinarum NRC-1]
46	AAG19688.1	DAC78406.1	WP_010902984.1	Q9HQ29.1	275	259.48	43	43	0	18	18	73	Carbamidomethylation; iTRAQ 8plex (K N-term); Oxidation (M); Deamidation (NQ); iTRAQ 8plex (Y)	49597	fumarate hydratase [Halobacterium salinarum NRC-1]
460	AAG19802.1	DAC78526.1	WP_010903099.1	Q9HPR5.1	616	203.34	29	29	0	9	9	14	Carbamidomethylation; iTRAQ 8plex (K N-term); Deamidation (NQ)	39832	cell division protein pelota [Halobacterium salinarum NRC-1]
461	AAG19650.1	DAC78368.1	WP_010902946.1	none	1149	221.73	23	23	0	8	8	14	iTRAQ 8plex (K N-term); Deamidation (NQ)	44699	phosphoribosylglycinamide synthetase [Halobacterium salinarum NRC-1]
462	AAG19637.1	DAC78355.1	WP_010902933.1	none	1831	208.75	72	72	0	9	9	14	Carbamidomethylation; iTRAQ 8plex (K N-term)	15686	conserved hypothetical protein [Halobacterium salinarum NRC-1]
463	AAG19551.1	DAC78267.1	WP_010902847.1	none	978	182.22	35	35	0	8	8	14	iTRAQ 8plex (K N-term); Deamidation (NQ)	29750	archaeal nucleolar protein homolog [Halobacterium salinarum NRC-1]
464	AAG18929.1	DAC77622.1	WP_010902224.1	none	2001	178.09	24	24	0	7	7	14	Carbamidomethylation; iTRAQ 8plex (K N-term)	37045	arsenical pump-driving ATPase [Halobacterium salinarum NRC-1]
465	AAG20603.1	DAC79367.1	WP_010903905.1	none	1919	212.69	22	22	0	6	6	14	iTRAQ 8plex (K N-term); Deamidation (NQ)	40557	conserved hypothetical protein [Halobacterium salinarum NRC-1]
466	AAG18723.1	DAC77408.1	WP_010902018.1	none	1933	170.38	25	25	0	5	5	14	iTRAQ 8plex (K N-term); Deamidation (NQ)	23711	conserved hypothetical protein [Halobacterium salinarum NRC-1]
467	AAG19057.1	DAC77757.1	WP_012289172.1	none	2842	169.59	21	21	0	5	5	14	iTRAQ 8plex (K N-term); Oxidation (M)	24638	hypothetical protein VNG_0533H [Halobacterium salinarum NRC-1]
468	AAG19786.1	DAC78508.1	WP_010903083.1	none	2791	163.92	25	25	0	3	3	14	iTRAQ 8plex (K N-term); Deamidation (NQ)	17373	conserved hypothetical protein [Halobacterium salinarum NRC-1]
469	AAG20597.1	DAC79361.1	WP_010903899.1	none	27676	173.34	17	17	0	7	7	14	Carbamidomethylation; iTRAQ 8plex (K N-term); Deamidation (NQ)	55742	hypothetical protein VNG_2539H [Halobacterium salinarum NRC-1]
47	AAG19674.1	DAC78392.1	WP_010902970.1	none	101	418.96	44	44	0	19	19	72	Carbamidomethylation; iTRAQ 8plex (K N-term); Deamidation (NQ); iTRAQ 8plex (Y)	56971	conserved hypothetical protein [Halobacterium salinarum NRC-1]
470	AAG19643.1	DAC78361.1	WP_010902939.1	none	1442	162.39	32	32	0	7	7	14	iTRAQ 8plex (K N-term)	22300	conserved hypothetical protein [Halobacterium salinarum NRC-1]
471	AAG18987.1	DAC77682.1	WP_010902282.1	none	2052	269.38	47	47	0	7	7	14	Carbamidomethylation; iTRAQ 8plex (K N-term)	21835	hypothetical protein VNG_0441H [Halobacterium salinarum NRC-1]
472	AAG20567.1	DAC79331.1	WP_010903869.1	Q9HMK4.1	1620	168.76	12	12	0	5	5	14	iTRAQ 8plex (K N-term); iTRAQ 8plex (Y)	54332	phenylalanyl-tRNA synthetase subunit alpha [Halobacterium salinarum NRC-1]
473	AAG19371.1	DAC78077.1	WP_010902667.1	none	2411	152.52	36	36	0	4	4	14	iTRAQ 8plex (K N-term)	14138	chemotaxis protein [Halobacterium salinarum NRC-1]
474	AAG20140.1	DAC78880.1	WP_010903440.1	none	2518	138.53	71	71	0	4	4	14	iTRAQ 8plex (K N-term); iTRAQ 8plex (Y)	6670	hypothetical protein VNG_1960H [Halobacterium salinarum NRC-1]
475	AAG19957.1	DAC78686.1	WP_010903255.1	Q9HPB3.1	3017	212.71	35	35	0	4	4	14	iTRAQ 8plex (K N-term); Deamidation (NQ)	16429	50S ribosomal protein L30P [Halobacterium salinarum NRC-1]
476	AAG19114.1	DAC77818.1	WP_010902410.1	none	2825	135.28	49	49	0	4	4	14	iTRAQ 8plex (K N-term); Deamidation (NQ)	10029	hypothetical protein VNG_0604H [Halobacterium salinarum NRC-1]
477	none	DAC78518.1	WP_012289341.1	none	3742	126.27	47	47	0	2	2	14	iTRAQ 8plex (K N-term); Deamidation (NQ)	6633	TPA_inf: RNA-binding protein Lsm [Halobacterium salinarum NRC-1]
478	AAG18804.1	DAC77491.1	WP_012289116.1	none	1317	189.02	20	20	0	6	6	13	iTRAQ 8plex (K N-term)	39261	cell division protein [Halobacterium salinarum NRC-1]
479	AAG19877.1	DAC78604.1	WP_010903175.1	none	1661	159.23	15	15	0	7	7	13	iTRAQ 8plex (K N-term); Deamidation (NQ)	49151	3-hydroxy-3-methylglutaryl-coenzyme A synthase [Halobacterium salinarum NRC-1]
48	AAG20346.1	DAC79097.1	WP_010903647.1	none	216	378.93	44	44	0	15	15	72	iTRAQ 8plex (K N-term); Deamidation (NQ); iTRAQ 8plex (Y)	50489	dihydrolipoamide S-acetyltransferase [Halobacterium salinarum NRC-1]
480	AAG20483.1	DAC79241.1	WP_010903785.1	none	1743	115.66	17	17	0	4	4	13	iTRAQ 8plex (K N-term); Deamidation (NQ); iTRAQ 8plex (Y)	22336	hypothetical protein VNG_2392H [Halobacterium salinarum NRC-1]
481	AAG19952.1	DAC78681.1	WP_010903250.1	Q9HPB8.3	2505	242.61	47	47	0	4	4	13	iTRAQ 8plex (K N-term); Deamidation (NQ)	19607	50S ribosomal protein L6P [Halobacterium salinarum NRC-1]
482	AAG20675.1	DAC79442.1	WP_010903978.1	none	2554	171.97	15	15	0	4	4	13	Carbamidomethylation; iTRAQ 8plex (K N-term); Deamidation (NQ)	32781	hypothetical protein VNG_2642H [Halobacterium salinarum NRC-1]
483	AAG18720.1	DAC77405.1	WP_010902015.1	none	2081	146.01	24	24	0	9	9	13	iTRAQ 8plex (K N-term)	41958	molybdenum cofactor biosynthesis protein [Halobacterium salinarum NRC-1]
484	AAG18868.1	DAC77558.1	WP_010902162.1	none	1689	229.89	35	35	0	9	9	13	Carbamidomethylation; iTRAQ 8plex (K N-term)	39151	sarcosine oxidase [Halobacterium salinarum NRC-1]
485	AAG20662.1	DAC79429.1	WP_010903965.1	Q9HMA9.1	635	197.1	25	25	0	8	8	13	Carbamidomethylation; iTRAQ 8plex (K N-term)	50002	conserved hypothetical protein [Halobacterium salinarum NRC-1]
486	AAG18829.1	DAC77515.1	WP_010902122.1	none	848	181.72	34	34	0	8	8	13	iTRAQ 8plex (K N-term)	34025	methanol dehydrogenase regulatory protein [Halobacterium salinarum NRC-1]
487	AAG20130.1	DAC78869.1	WP_010903430.1	none	2059	222.62	34	34	0	7	7	13	iTRAQ 8plex (K N-term); Deamidation (NQ)	32279	formyltetrahydrofolate deformylase [Halobacterium salinarum NRC-1]
488	AAG20368.1	DAC79119.1	WP_010903669.1	Q9HN53.1	864	209.17	32	32	0	7	7	13	Carbamidomethylation; iTRAQ 8plex (K N-term)	29995	ATP phosphoribosyltransferase [Halobacterium salinarum NRC-1]
489	AAG19747.1	DAC78467.1	WP_010903044.1	none	2217	189.07	18	18	0	4	4	13	iTRAQ 8plex (K N-term); Deamidation (NQ)	35854	aspartate-semialdehyde dehydrogenase [Halobacterium salinarum NRC-1]
49	AAG19915.1	DAC78643.1	WP_010903212.1	none	293	284.09	49	49	0	15	15	72	iTRAQ 8plex (K N-term); Deamidation (NQ); iTRAQ 8plex (Y)	42164	conserved hypothetical protein [Halobacterium salinarum NRC-1]
490	AAG20396.1	DAC79149.1	WP_012289476.1	none	2330	189.81	22	22	0	4	4	13	iTRAQ 8plex (K N-term); Deamidation (NQ)	27996	conserved hypothetical protein [Halobacterium salinarum NRC-1]
491	AAG19225.1	DAC77929.1	WP_010902521.1	none	1437	209.01	41	41	0	7	7	13	Carbamidomethylation; iTRAQ 8plex (K N-term); Deamidation (NQ); iTRAQ 8plex (Y)	24974	conserved hypothetical protein [Halobacterium salinarum NRC-1]
492	AAG20156.1	DAC78898.1	WP_010903457.1	none	1725	193.68	18	18	0	6	6	13	Carbamidomethylation; iTRAQ 8plex (K N-term)	45857	conserved hypothetical protein [Halobacterium salinarum NRC-1]
493	AAG19456.1	DAC78169.1	WP_010902751.1	none	2084	144.3	23	23	0	5	5	13	iTRAQ 8plex (K N-term)	24700	hypothetical protein VNG_1052H [Halobacterium salinarum NRC-1]
494	AAG18713.1	DAC77397.1	WP_049892471.1	none	1008	203.66	47	47	0	8	8	13	iTRAQ 8plex (K N-term); Deamidation (NQ)	27632	hypothetical protein VNG_0077H [Halobacterium salinarum NRC-1]
495	AAG19326.1	DAC78031.1	WP_010902622.1	Q9HR32.1	1526	217.95	22	22	0	6	6	13	iTRAQ 8plex (K N-term)	41449	DNA topoisomerase VI subunit A [Halobacterium salinarum NRC-1]
496	AAG20266.1	DAC79014.1	WP_012289437.1	Q9HNF4.2	1014	163.25	28	28	0	6	6	13	Carbamidomethylation; iTRAQ 8plex (K N-term)	26222	conserved hypothetical protein [Halobacterium salinarum NRC-1]
497	AAG19210.1	DAC77914.1	WP_012289214.1	Q9HRE8.2	2227	209.73	18	18	0	5	5	13	Carbamidomethylation; iTRAQ 8plex (K N-term)	38886	RNA 3'-terminal phosphate cyclase [Halobacterium salinarum NRC-1]
498	AAG20429.1	DAC79184.1	WP_010903731.1	none	2515	174.31	27	27	0	4	4	13	Carbamidomethylation; iTRAQ 8plex (K N-term); Deamidation (NQ)	20892	putative acetyltransferase [Halobacterium salinarum NRC-1]
499	none	DAC77962.1	WP_012289225.1	none	1457	185.39	13	13	0	5	5	13	iTRAQ 8plex (K N-term); Deamidation (NQ)	38273	TPA_inf: chemotactic signal transduction systemperiplasmic substrate-binding protein [Halobacterium salinarum NRC-1]
5	AAG20948.1	DAC79913.1	WP_010904161.1	none	3	432.85	70	70	0	25	25	258	Carbamidomethylation; iTRAQ 8plex (K N-term); Oxidation (M); Deamidation (NQ); iTRAQ 8plex (Y)	54706	arginine deiminase (plasmid) [Halobacterium salinarum NRC-1]
50	AAG19518.1	DAC78232.1	WP_010902813.1	Q9HQJ6.1	644	285.71	66	66	0	13	13	71	iTRAQ 8plex (K N-term); Oxidation (M); Deamidation (NQ); iTRAQ 8plex (Y)	19323	30S ribosomal protein S4P [Halobacterium salinarum NRC-1]
500	AAG19584.1	DAC78301.1	WP_010902880.1	Q9HQD1.1	947	214.78	24	24	0	7	7	13	iTRAQ 8plex (K N-term); Deamidation (NQ)	41046	glucose-6-phosphate isomerase [Halobacterium salinarum NRC-1]
501	AAG20723.1	DAC79494.1	WP_010890522.1	Q9HI21.1	1923	166.69	31	31	0	5	5	13	iTRAQ 8plex (K N-term); Deamidation (NQ)	23962	GvpF protein cluster A (plasmid) [Halobacterium salinarum NRC-1]
502	none	DAC79051.1	WP_010903604.1	none	1241	167.37	17	17	0	6	6	13	iTRAQ 8plex (K N-term)	37034	TPA_inf: probable oxidoreductase (homolog to saccharopinedehydrogenase) [Halobacterium salinarum NRC-1]
503	AAG20643.1	DAC79408.1	WP_010903945.1	none	2078	140.42	39	39	0	5	5	13	Carbamidomethylation; iTRAQ 8plex (K N-term); Oxidation (M)	12986	hypothetical protein VNG_2603H [Halobacterium salinarum NRC-1]
504	AAG19631.1	DAC78349.1	WP_010902927.1	none	2962	155.21	22	22	0	4	4	13	iTRAQ 8plex (K N-term)	21048	conserved hypothetical protein [Halobacterium salinarum NRC-1]
505	AAG19863.1	DAC78589.1	WP_010903161.1	none	2819	148.34	88	88	0	4	4	13	Carbamidomethylation; iTRAQ 8plex (K N-term); Oxidation (M); Deamidation (NQ); iTRAQ 8plex (Y)	6362	hypothetical protein VNG_1591H [Halobacterium salinarum NRC-1]
506	AAG19223.1	DAC77927.1	WP_010902519.1	none	138	191.82	13	13	0	8	8	12	iTRAQ 8plex (K N-term); Deamidation (NQ)	81088	kinase anchor protein [Halobacterium salinarum NRC-1]
507	AAG20059.1	DAC78794.1	WP_010903358.1	none	689	220.43	40	40	0	9	9	12	iTRAQ 8plex (K N-term); Deamidation (NQ)	33632	translation initiation factor eIF-2B subunit alpha [Halobacterium salinarum NRC-1]
508	AAG20462.1	DAC79219.1	WP_010903764.1	Q9HMV9.1	3329	173.72	22	22	0	4	4	12	iTRAQ 8plex (K N-term); Deamidation (NQ); iTRAQ 8plex (Y)	19633	conserved hypothetical protein [Halobacterium salinarum NRC-1]
509	none	DAC78346.1	WP_010902924.1	none	1864	179.79	26	26	0	10	10	12	iTRAQ 8plex (K N-term)	48412	TPA_inf: ribosome-associating GTPase HflX [Halobacterium salinarum NRC-1]
51	AAG20694.1	DAC79464.1	WP_010903998.1	none	76	287.07	42	42	0	22	22	71	Carbamidomethylation; iTRAQ 8plex (K N-term); Oxidation (M); Deamidation (NQ); iTRAQ 8plex (Y)	59396	DNA-directed RNA polymerase subunit B'' [Halobacterium salinarum NRC-1]
510	AAG20379.1	DAC79130.1	WP_010903680.1	none	1238	173.23	33	33	0	6	6	12	iTRAQ 8plex (K N-term); Deamidation (NQ)	27216	hypothetical protein VNG_2260H [Halobacterium salinarum NRC-1]
511	AAG19025.1	DAC77721.1	WP_010902321.1	Q9HRY3.1	1269	236.13	23	23	0	7	7	12	Carbamidomethylation; iTRAQ 8plex (K N-term); iTRAQ 8plex (Y)	41713	heat shock protein [Halobacterium salinarum NRC-1]
512	AAG19136.1	DAC77841.1	WP_010902432.1	none	2099	121.73	21	21	0	4	4	12	iTRAQ 8plex (K N-term)	21083	phosphoribosylaminoimidazole carboxylase catalytic subunit [Halobacterium salinarum NRC-1]
513	AAG20376.1	DAC79127.1	WP_010903677.1	Q9HN45.1	2833	193.14	21	21	0	3	3	12	Carbamidomethylation; iTRAQ 8plex (K N-term); Deamidation (NQ)	26824	proliferating-cell nuclear antigen [Halobacterium salinarum NRC-1]
514	AAG20102.1	DAC78841.1	WP_010903402.1	none	1415	204.05	34	34	0	10	10	12	iTRAQ 8plex (K N-term)	38587	heme biosynthesis protein [Halobacterium salinarum NRC-1]
515	AAG20219.1	DAC78965.1	WP_012289426.1	none	2183	169.75	12	12	0	6	6	12	Carbamidomethylation; iTRAQ 8plex (K N-term); Deamidation (NQ)	66524	conserved hypothetical protein [Halobacterium salinarum NRC-1]
516	AAG20516.1	DAC79274.1	WP_010903818.1	Q9HMQ5.1	1596	119.08	34	34	0	4	4	12	iTRAQ 8plex (K N-term)	11017	conserved hypothetical protein [Halobacterium salinarum NRC-1]
517	AAG19196.1	DAC77900.1	WP_010902492.1	Q9HRG2.1	2230	180.8	21	21	0	8	8	12	iTRAQ 8plex (K N-term); Deamidation (NQ); iTRAQ 8plex (Y)	51384	thiamine biosynthesis protein [Halobacterium salinarum NRC-1]
518	AAG20532.1	DAC79291.1	WP_010903834.1	none	2040	176.23	51	51	0	6	6	12	iTRAQ 8plex (K N-term)	15066	conserved hypothetical protein [Halobacterium salinarum NRC-1]
519	AAG19842.1	DAC78569.1	WP_010903140.1	none	2171	263.39	80	80	0	5	5	12	Carbamidomethylation; iTRAQ 8plex (K N-term); Oxidation (M); Deamidation (NQ)	13423	hypothetical protein VNG_1562H [Halobacterium salinarum NRC-1]
52	AAG19487.1	DAC78200.1	WP_010902782.1	Q9HQM6.1	148	351.08	52	52	0	19	19	71	Carbamidomethylation; iTRAQ 8plex (K N-term); Deamidation (NQ); iTRAQ 8plex (Y)	47110	adenylosuccinate synthase [Halobacterium salinarum NRC-1]
520	AAG18981.1	DAC77676.1	WP_010902276.1	none	1627	138.22	48	48	0	4	4	12	iTRAQ 8plex (K N-term)	9533	hypothetical protein VNG_0435H [Halobacterium salinarum NRC-1]
521	AAG18922.1	DAC77614.1	WP_010902217.1	none	1178	216.02	19	19	0	9	8	12	iTRAQ 8plex (K N-term)	65656	Htr14 transducer [Halobacterium salinarum NRC-1]
522	AAG19933.1	DAC78662.1	WP_010903231.1	Q9HPD7.1	1217	161.53	18	18	0	5	5	12	iTRAQ 8plex (K N-term); Deamidation (NQ); iTRAQ 8plex (Y)	32140	N5 N10-methenyltetrahydromethanopterin cyclohydrolase [Halobacterium salinarum NRC-1]
523	AAG19036.1	DAC77732.1	WP_010902332.1	none	1789	160.55	14	14	0	4	4	11	Carbamidomethylation; iTRAQ 8plex (K N-term); Deamidation (NQ)	42645	GTP-binding protein homolog [Halobacterium salinarum NRC-1]
524	AAG20884.1	DAC79848.1	WP_010904097.1	none	2111	183.61	17	17	0	6	6	11	iTRAQ 8plex (K N-term)	36584	Vng6225c (plasmid) [Halobacterium salinarum NRC-1]
525	AAG20410.1	DAC79163.1	WP_012289478.1	none	2367	193.31	45	45	0	5	5	11	iTRAQ 8plex (K N-term)	17385	conserved hypothetical protein [Halobacterium salinarum NRC-1]
526	AAG20348.1	DAC79099.1	WP_010903649.1	none	1715	164.14	36	36	0	7	7	11	iTRAQ 8plex (K N-term); Deamidation (NQ)	28499	prephenate dehydratase [Halobacterium salinarum NRC-1]
527	none	DAC78833.1	WP_010903396.1	none	1435	204.73	28	28	0	7	7	11	iTRAQ 8plex (K N-term)	28932	TPA_inf: TrmB family transcription regulator [Halobacterium salinarum NRC-1]
528	AAG20005.1	DAC78737.1	WP_012289379.1	Q9HP65.2	1245	177.76	26	26	0	9	9	11	iTRAQ 8plex (K N-term)	47502	conserved hypothetical protein [Halobacterium salinarum NRC-1]
529	AAG19060.1	DAC77760.1	WP_012289175.1	none	2550	182.4	24	24	0	5	5	11	iTRAQ 8plex (K N-term); Deamidation (NQ)	25774	transcription repressor [Halobacterium salinarum NRC-1]
53	AAG19954.1	DAC78683.1	WP_010903252.1	Q9HPB6.1	1141	263.63	60	60	0	11	11	70	iTRAQ 8plex (K N-term); Deamidation (NQ); iTRAQ 8plex (Y)	16730	50S ribosomal protein L19E [Halobacterium salinarum NRC-1]
530	AAG20078.1	DAC78813.1	WP_010903377.1	none	766	138.64	20	20	0	8	8	11	iTRAQ 8plex (K N-term)	52863	conserved hypothetical protein [Halobacterium salinarum NRC-1]
531	AAG20964.1	DAC79932.1	WP_012289734.1	none	1857	161.52	34	34	0	8	8	11	Carbamidomethylation; iTRAQ 8plex (K N-term); Deamidation (NQ); iTRAQ 8plex (Y)	33755	Spo0A activation inhibitor (plasmid) [Halobacterium salinarum NRC-1]
532	none	DAC77935.1	WP_012289219.1	Q9HRC7.2	1587	206.1	42	42	0	6	6	11	iTRAQ 8plex (K N-term); Deamidation (NQ)	19884	TPA_inf: transcription initiation factor TFE alpha subunit [Halobacterium salinarum NRC-1]
533	AAG19152.1	DAC77856.1	WP_010902448.1	none	2237	138.03	24	24	0	5	5	11	Carbamidomethylation; iTRAQ 8plex (K N-term); Deamidation (NQ)	27128	conserved hypothetical protein [Halobacterium salinarum NRC-1]
535	AAG20000.1	DAC78732.1	WP_010903298.1	none	1902	205.68	32	32	0	7	7	11	Carbamidomethylation; iTRAQ 8plex (K N-term); Deamidation (NQ)	39314	heme biosynthesis protein [Halobacterium salinarum NRC-1]
536	AAG20949.1	DAC79914.1	WP_010904162.1	none	1403	210.58	35	35	0	7	7	11	iTRAQ 8plex (K N-term); Deamidation (NQ)	29054	transcription regulator (plasmid) [Halobacterium salinarum NRC-1]
537	AAG18860.1	DAC77548.1	WP_010902154.1	none	2194	126.89	20	20	0	6	6	11	Carbamidomethylation; iTRAQ 8plex (K N-term)	31630	hypothetical protein VNG_0267H [Halobacterium salinarum NRC-1]
538	AAG18999.1	DAC77694.1	WP_010902294.1	none	1729	114.31	13	13	0	5	5	11	iTRAQ 8plex (K N-term)	36554	phosphate regulatory protein homolog [Halobacterium salinarum NRC-1]
539	AAG19684.1	DAC78402.1	WP_010902980.1	none	1927	165.62	47	47	0	5	5	11	iTRAQ 8plex (K N-term); Deamidation (NQ); iTRAQ 8plex (Y)	17616	transcription regulator [Halobacterium salinarum NRC-1]
54	AAG19418.1	DAC78129.1	WP_012289261.1	Q9HQU4.2	120	334.23	45	45	0	16	16	70	Carbamidomethylation; iTRAQ 8plex (K N-term); Deamidation (NQ); iTRAQ 8plex (Y)	55943	inosine monophosphate dehydrogenase [Halobacterium salinarum NRC-1]
540	AAG19633.1	DAC78351.1	WP_010902929.1	none	1659	127.74	17	17	0	4	4	11	iTRAQ 8plex (K N-term)	23938	TRK potassium uptake system protein [Halobacterium salinarum NRC-1]
541	AAG19447.1	DAC78159.1	WP_012289269.1	none	2156	158.46	17	17	0	3	3	11	iTRAQ 8plex (K N-term); iTRAQ 8plex (Y)	25538	2-hydroxyhepta-2 4-diene-1 7-dioate isomerase [Halobacterium salinarum NRC-1]
542	AAG18940.1	DAC77634.1	WP_010902235.1	Q9HS68.1	1876	182.92	32	32	0	5	5	11	iTRAQ 8plex (K N-term)	26646	shikimate 5-dehydrogenase [Halobacterium salinarum NRC-1]
543	AAG18976.1	DAC77671.1	WP_010902271.1	none	2233	180.83	31	31	0	5	5	11	iTRAQ 8plex (K N-term); Deamidation (NQ)	26764	enoyl-CoA hydratase [Halobacterium salinarum NRC-1]
544	AAG19599.1	DAC78316.1	WP_010902895.1	none	2461	178.39	42	42	0	5	5	11	iTRAQ 8plex (K N-term)	17315	conserved hypothetical protein [Halobacterium salinarum NRC-1]
545	AAG19716.1	DAC78435.1	WP_010903013.1	none	2934	133.34	31	31	0	4	4	11	iTRAQ 8plex (K N-term); Deamidation (NQ)	17891	hypothetical protein VNG_1394H [Halobacterium salinarum NRC-1]
546	none	DAC77775.1	none	none	2985	114.2	32	32	0	3	3	11	iTRAQ 8plex (K N-term)	10071	TPA_inf: uncharacterized protein VNG_0553a [Halobacterium salinarum NRC-1]
547	AAG19870.1	DAC78597.1	WP_010903168.1	Q9HPJ7.2	1547	186.57	21	21	0	5	5	10	iTRAQ 8plex (K N-term); Deamidation (NQ)	40976	aminomethyltransferase [Halobacterium salinarum NRC-1]
548	AAG19751.1	DAC78472.1	WP_010903048.1	none	2256	214.36	20	20	0	6	6	10	iTRAQ 8plex (K N-term); Deamidation (NQ)	44106	Htr12 transducer [Halobacterium salinarum NRC-1]
549	AAG19261.1	DAC77965.1	WP_010902557.1	none	403	218.09	29	29	0	8	8	10	Carbamidomethylation; iTRAQ 8plex (K N-term); Deamidation (NQ)	44797	hypothetical protein VNG_0798H [Halobacterium salinarum NRC-1]
55	AAG19953.1	DAC78682.1	WP_010903251.1	Q9HPB7.3	858	336.3	58	58	0	11	11	70	iTRAQ 8plex (K N-term); Deamidation (NQ)	26031	50S ribosomal protein L32E [Halobacterium salinarum NRC-1]
550	AAG18846.1	DAC77534.1	WP_010902140.1	none	830	207.92	11	11	0	6	6	10	iTRAQ 8plex (K N-term); Deamidation (NQ)	82117	cytochrome-like protein [Halobacterium salinarum NRC-1]
551	AAG19087.1	DAC77789.1	WP_010902383.1	none	1154	192.57	21	21	0	6	6	10	iTRAQ 8plex (K N-term)	40522	pantothenate metabolism flavoprotein [Halobacterium salinarum NRC-1]
552	AAG19138.1	DAC77843.1	WP_010902434.1	none	2114	144.2	17	17	0	4	4	10	iTRAQ 8plex (K N-term)	26294	NADH dehydrogenase/oxidoreductase [Halobacterium salinarum NRC-1]
553	AAG19844.1	DAC78571.1	WP_010903142.1	none	581	177.8	17	17	0	9	9	10	Carbamidomethylation; iTRAQ 8plex (K N-term)	71201	protoporphyrin IX magnesium chelatase [Halobacterium salinarum NRC-1]
554	AAG20485.1	DAC79243.1	WP_010903787.1	none	1483	225.24	33	33	0	6	6	10	Carbamidomethylation; iTRAQ 8plex (K N-term)	27872	thiosulfate sulfurtransferase [Halobacterium salinarum NRC-1]
555	AAG20333.1	DAC79084.1	WP_010903634.1	Q9HN88.1	2004	211.5	28	28	0	5	5	10	iTRAQ 8plex (K N-term); Deamidation (NQ)	28786	ribose phosphate pyrophosphokinase [Halobacterium salinarum NRC-1]
556	AAG20430.1	DAC79186.1	WP_010903732.1	none	1947	157.12	22	22	0	5	5	10	iTRAQ 8plex (K N-term)	35384	porphobilinogen synthase [Halobacterium salinarum NRC-1]
557	AAG19294.1	DAC77999.1	WP_049892495.1	none	1534	192.22	35	35	0	5	5	10	iTRAQ 8plex (K N-term)	23635	carbonic anhydrase [Halobacterium salinarum NRC-1]
558	AAG20141.1	DAC78881.1	WP_010903441.1	none	2374	190.66	34	34	0	4	4	10	Carbamidomethylation; iTRAQ 8plex (K N-term)	19866	conserved hypothetical protein [Halobacterium salinarum NRC-1]
559	AAG20164.1	DAC78906.1	WP_010903465.1	Q9HNQ6.1	1752	123.33	11	11	0	4	4	10	iTRAQ 8plex (K N-term); Deamidation (NQ)	44202	peroxidase / catalase [Halobacterium salinarum NRC-1]
56	AAG20276.1	DAC79024.1	WP_010903578.1	Q9HNE4.1	240	359.65	48	48	0	18	18	70	iTRAQ 8plex (K N-term); Oxidation (M); Deamidation (NQ); iTRAQ 8plex (Y)	51958	H+-transporting ATP synthase subunit B [Halobacterium salinarum NRC-1]
560	AAG19612.1	DAC78330.1	WP_010902908.1	none	1454	197.4	15	15	0	4	4	10	iTRAQ 8plex (K N-term); Deamidation (NQ)	47625	conserved hypothetical protein [Halobacterium salinarum NRC-1]
561	AAG19077.1	DAC77779.1	WP_010902373.1	Q9HRT1.1	2829	149.32	32	32	0	4	4	10	iTRAQ 8plex (K N-term); Deamidation (NQ)	20613	adenine phosphoribosyltransferase [Halobacterium salinarum NRC-1]
562	AAG20451.1	DAC79208.1	WP_010903753.1	none	3918	102.05	9	9	0	4	4	10	iTRAQ 8plex (K N-term)	39656	dipeptide ABC transporter permease [Halobacterium salinarum NRC-1]
563	AAG19340.1	DAC78046.1	WP_010902637.1	none	1481	217.05	55	55	0	6	6	10	iTRAQ 8plex (K N-term)	17345	hypothetical protein VNG_0906H [Halobacterium salinarum NRC-1]
564	AAG20437.1	DAC79193.1	WP_010903739.1	none	1501	167.94	28	28	0	5	5	10	iTRAQ 8plex (K N-term); Deamidation (NQ)	25256	S-adenosyl-L-methionine:uroporphyrinogen III methyltransferase [Halobacterium salinarum NRC-1]
565	AAG19616.1	DAC78334.1	WP_010902912.1	none	2527	182.22	19	19	0	5	5	10	iTRAQ 8plex (K N-term); Deamidation (NQ); iTRAQ 8plex (Y)	37753	thioredoxin [Halobacterium salinarum NRC-1]
566	AAG20269.1	DAC79017.1	WP_010903571.1	none	2569	139.28	19	19	0	5	5	10	iTRAQ 8plex (K N-term)	30263	cell division inhibitor [Halobacterium salinarum NRC-1]
567	AAG19923.1	DAC78651.1	WP_010903220.1	Q9P9M3.3	2618	120.04	18	18	0	5	5	10	iTRAQ 8plex (K N-term); iTRAQ 8plex (Y)	29048	orotidine-5'-monophosphate (Ura3) [Halobacterium salinarum NRC-1]
568	AAG19234.1	DAC77938.1	WP_010902530.1	none	2120	146.5	23	23	0	4	4	10	iTRAQ 8plex (K N-term); Deamidation (NQ); iTRAQ 8plex (Y)	24642	competence-damage protein CinA-like [Halobacterium salinarum NRC-1]
569	none	DAC78960.1	WP_012289423.1	none	1799	134.82	13	13	0	4	4	10	iTRAQ 8plex (K N-term)	48592	TPA_inf: arNOG05511 family protein (AAA-type ATPase coredomain protein) [Halobacterium salinarum NRC-1]
57	AAG20186.1	DAC78929.1	WP_010903487.1	Q9HNN4.1	345	299.41	33	33	0	16	16	70	iTRAQ 8plex (K N-term); Deamidation (NQ); iTRAQ 8plex (Y)	55037	conserved hypothetical protein [Halobacterium salinarum NRC-1]
570	AAG19840.1	DAC78567.1	WP_010903138.1	none	2535	140.63	21	21	0	4	4	10	Carbamidomethylation; iTRAQ 8plex (K N-term); iTRAQ 8plex (Y)	24526	hypothetical protein VNG_1559H [Halobacterium salinarum NRC-1]
571	none	DAC79620.1	WP_010890456.1	none	2940	113.71	23	23	0	3	3	10	Carbamidomethylation; iTRAQ 8plex (K N-term); Deamidation (NQ)	16031	TPA_inf: arsenate reductase (glutaredoxin) (plasmid) [Halobacterium salinarum NRC-1]
572	AAG20409.1	DAC79162.1	WP_010903710.1	none	2924	189	29	29	0	3	3	10	Carbamidomethylation; iTRAQ 8plex (K N-term)	16894	hypothetical protein VNG_2297H [Halobacterium salinarum NRC-1]
573	AAG19970.1	DAC78699.1	WP_010903268.1	none	2104	148.36	33	33	0	7	7	10	iTRAQ 8plex (K N-term); Deamidation (NQ)	28217	conserved hypothetical protein [Halobacterium salinarum NRC-1]
574	AAG19401.1	DAC78108.1	WP_010902698.1	none	1634	161.19	19	19	0	7	7	10	iTRAQ 8plex (K N-term)	51978	conserved hypothetical protein [Halobacterium salinarum NRC-1]
575	AAG19315.1	DAC78020.1	WP_010902611.1	Q9HR43.1	868	174.88	22	22	0	6	6	10	iTRAQ 8plex (K N-term); Deamidation (NQ)	43468	Glu-tRNA amidotransferase [Halobacterium salinarum NRC-1]
576	none	DAC79197.1	WP_012289487.1	none	2007	146.54	46	46	0	5	5	10	iTRAQ 8plex (K N-term); Deamidation (NQ)	12883	TPA_inf: uncharacterized protein VNG_2335H [Halobacterium salinarum NRC-1]
577	AAG19726.1	DAC78446.1	WP_010903023.1	none	2976	155.11	45	45	0	5	5	10	iTRAQ 8plex (K N-term); Deamidation (NQ)	14569	conserved hypothetical protein [Halobacterium salinarum NRC-1]
578	AAG18748.1	DAC77436.1	WP_010902043.1	none	2533	152.57	45	45	0	4	4	10	iTRAQ 8plex (K N-term); Deamidation (NQ)	13547	hypothetical protein VNG_0125H [Halobacterium salinarum NRC-1]
579	AAG20561.1	DAC79325.1	WP_010903863.1	none	3001	127.44	28	28	0	3	3	10	iTRAQ 8plex (K N-term); Deamidation (NQ)	11602	ferredoxin [Halobacterium salinarum NRC-1]
58	AAG19454.1	DAC78167.1	WP_010902749.1	none	210	344.81	48	48	0	16	14	69	Carbamidomethylation; iTRAQ 8plex (K N-term); Oxidation (M); Deamidation (NQ); iTRAQ 8plex (Y)	44898	UDP-glucose dehydrogenase [Halobacterium salinarum NRC-1]
580	AAG19809.1	DAC78533.1	WP_010903106.1	none	2988	97.22	18	18	0	3	3	10	iTRAQ 8plex (K N-term)	15414	hypothetical protein VNG_1518H [Halobacterium salinarum NRC-1]
581	AAG19032.1	DAC77728.1	WP_010902328.1	none	1619	123.4	13	13	0	3	3	10	iTRAQ 8plex (K N-term)	26299	3-isopropylmalate dehydratase [Halobacterium salinarum NRC-1]
582	AAG20456.1	DAC79213.1	WP_010903758.1	none	1327	194.14	12	12	0	7	7	9	iTRAQ 8plex (K N-term)	85600	ATP-dependent RNA helicase homolog eIF-4A [Halobacterium salinarum NRC-1]
583	AAG18970.1	DAC77665.1	WP_010902265.1	none	2076	146.44	42	42	0	6	6	9	iTRAQ 8plex (K N-term)	16937	conserved hypothetical protein [Halobacterium salinarum NRC-1]
584	AAG20032.1	DAC78766.1	WP_010903331.1	none	1051	136.09	16	16	0	4	4	9	Carbamidomethylation; iTRAQ 8plex (K N-term)	36719	alcohol dehydrogenase [Halobacterium salinarum NRC-1]
585	none	DAC78284.1	WP_012289290.1	none	2812	150.6	48	48	0	5	5	9	iTRAQ 8plex (K N-term)	13175	TPA_inf: uncharacterized protein VNG_1196H [Halobacterium salinarum NRC-1]
586	AAG19955.1	DAC78684.1	WP_010903253.1	none	3335	216.16	27	27	0	2	2	9	iTRAQ 8plex (K N-term); Deamidation (NQ)	19811	50S ribosomal protein L18P [Halobacterium salinarum NRC-1]
587	AAG19843.1	DAC78570.1	WP_010903141.1	none	1801	175.98	24	24	0	7	7	9	iTRAQ 8plex (K N-term)	42994	hypothetical protein VNG_1564H [Halobacterium salinarum NRC-1]
588	AAG18757.1	DAC77445.1	WP_010902052.1	Q9HSP6.1	1185	181.34	18	18	0	7	7	9	iTRAQ 8plex (K N-term)	48907	tRNA nucleotidyltransferase [Halobacterium salinarum NRC-1]
589	AAG20098.1	DAC78835.1	WP_012289401.1	none	1941	179.81	16	16	0	6	6	9	iTRAQ 8plex (K N-term); Deamidation (NQ); iTRAQ 8plex (Y)	59274	conserved hypothetical protein [Halobacterium salinarum NRC-1]
59	AAG20511.1	DAC79269.1	WP_010903813.1	none	98	397.76	54	54	0	18	18	68	Carbamidomethylation; iTRAQ 8plex (K N-term); Deamidation (NQ); iTRAQ 8plex (Y)	54437	phosphoglycerate dehydrogenase [Halobacterium salinarum NRC-1]
590	AAG18863.1	DAC77551.1	WP_010902157.1	none	913	169.4	22	22	0	6	6	9	Carbamidomethylation; iTRAQ 8plex (K N-term)	39679	conserved hypothetical protein [Halobacterium salinarum NRC-1]
591	AAG19965.1	DAC78694.1	WP_010903263.1	Q9HPA5.1	2770	135.2	20	20	0	3	3	9	iTRAQ 8plex (K N-term)	21632	cytidydylate kinase [Halobacterium salinarum NRC-1]
592	AAG19760.1	DAC78481.1	WP_010903057.1	none	2178	179.74	17	17	0	7	7	9	Carbamidomethylation; iTRAQ 8plex (K N-term)	52845	conserved hypothetical protein [Halobacterium salinarum NRC-1]
593	AAG19177.1	DAC77882.1	WP_010902473.1	Q9HRI1.1	1299	246	41	41	0	6	6	9	iTRAQ 8plex (K N-term)	30154	fructose-bisphosphatase [Halobacterium salinarum NRC-1]
594	AAG18995.1	DAC77690.1	WP_010902290.1	Q9HS13.1	1066	200.17	21	21	0	5	5	9	iTRAQ 8plex (K N-term)	30596	phosphate transport ATP-binding [Halobacterium salinarum NRC-1]
595	AAG20279.1	DAC79027.1	WP_010903581.1	Q9HNE1.1	1643	138.45	13	13	0	5	5	9	iTRAQ 8plex (K N-term); iTRAQ 8plex (Y)	39149	H+-transporting ATP synthase subunit C [Halobacterium salinarum NRC-1]
596	AAG19490.1	DAC78204.1	WP_010902785.1	Q9HQM3.1	2106	130.75	17	17	0	4	4	9	iTRAQ 8plex (K N-term)	31985	conserved hypothetical protein [Halobacterium salinarum NRC-1]
597	AAG20338.1	DAC79089.1	WP_010903639.1	Q9HN83.1	1775	160.9	11	11	0	4	4	9	iTRAQ 8plex (K N-term)	56056	tryptophanyl-tRNA synthetase [Halobacterium salinarum NRC-1]
598	AAG19714.1	DAC78432.1	WP_010903010.1	none	1261	187.69	27	27	0	6	6	9	iTRAQ 8plex (K N-term)	28819	conserved hypothetical protein [Halobacterium salinarum NRC-1]
599	AAG19461.1	DAC78174.1	WP_010902756.1	none	2594	135.26	14	14	0	5	5	9	Carbamidomethylation; iTRAQ 8plex (K N-term)	50549	conserved hypothetical protein [Halobacterium salinarum NRC-1]
6	AAG19899.1	DAC78626.1	WP_010903197.1	none	30	488.31	55	55	0	43	43	236	Carbamidomethylation; iTRAQ 8plex (K N-term); Deamidation (NQ); iTRAQ 8plex (Y)	115312	ribonucleoside reductase large chain [Halobacterium salinarum NRC-1]
60	AAG19939.1	DAC78668.1	WP_010903237.1	Q9HPD1.3	589	290.41	50	50	0	13	13	68	Carbamidomethylation; iTRAQ 8plex (K N-term); Oxidation (M); Deamidation (NQ)	25449	50S ribosomal protein L2P [Halobacterium salinarum NRC-1]
600	AAG19360.1	DAC78066.1	WP_010902656.1	none	2721	159.33	13	13	0	3	3	9	iTRAQ 8plex (K N-term); Deamidation (NQ)	35288	alkanal monooxygenase homolog [Halobacterium salinarum NRC-1]
601	AAG18869.1	DAC77559.1	WP_010902163.1	none	2395	130.67	35	35	0	3	3	9	Carbamidomethylation; iTRAQ 8plex (K N-term); Deamidation (NQ)	15383	conserved hypothetical protein [Halobacterium salinarum NRC-1]
602	AAG20936.1	DAC79901.1	WP_010904149.1	none	905	194.82	23	23	0	7	7	9	iTRAQ 8plex (K N-term); Deamidation (NQ)	49305	alkaline phosphatase (plasmid) [Halobacterium salinarum NRC-1]
603	AAG19679.1	DAC78397.1	WP_012289314.1	none	1063	153.92	20	20	0	7	7	9	iTRAQ 8plex (K N-term)	40238	dihydropteroate synthase [Halobacterium salinarum NRC-1]
604	AAG18781.1	DAC77468.1	WP_010902076.1	Q9HSM2.1	2137	121.08	12	12	0	7	7	9	iTRAQ 8plex (K N-term)	92980	mismatch repair protein [Halobacterium salinarum NRC-1]
605	AAG19180.1	DAC77885.1	WP_010902476.1	none	2129	161.24	24	24	0	6	6	9	iTRAQ 8plex (K N-term); Deamidation (NQ)	30837	ABC transporter ATP-binding protein [Halobacterium salinarum NRC-1]
606	AAG19922.1	DAC78650.1	WP_010903219.1	none	1562	189.56	69	69	0	6	6	9	iTRAQ 8plex (K N-term)	13153	hypothetical protein VNG_1672H [Halobacterium salinarum NRC-1]
607	AAG18857.1	DAC77545.1	WP_010902151.1	none	2166	196.39	15	15	0	6	6	9	iTRAQ 8plex (K N-term)	49560	hypothetical protein VNG_0264H [Halobacterium salinarum NRC-1]
608	AAG19070.1	DAC77771.1	WP_010902366.1	Q9HRT8.1	2341	191.44	25	25	0	5	5	9	iTRAQ 8plex (K N-term); Deamidation (NQ)	29336	translation initiation factor eIF-2 subunit alpha [Halobacterium salinarum NRC-1]
609	AAG19090.1	DAC77793.1	WP_010902386.1	none	2093	182.51	15	15	0	5	5	9	iTRAQ 8plex (K N-term)	45723	aminopeptidase [Halobacterium salinarum NRC-1]
61	none	DAC79409.1	WP_010903946.1	Q9HMC7.1	721	294.18	36	36	0	8	8	68	iTRAQ 8plex (K N-term); Oxidation (M); Deamidation (NQ)	32681	TPA_inf: adenosine diphosphate thiazole synthase cysteine-dependent [Halobacterium salinarum NRC-1]
610	AAG19380.1	DAC78087.1	WP_010902677.1	none	2919	184.27	30	30	0	5	5	9	iTRAQ 8plex (K N-term); iTRAQ 8plex (Y)	17717	flagella-related protein E [Halobacterium salinarum NRC-1]
611	AAG18934.1	DAC77628.1	WP_012289147.1	none	4960	116.58	43	43	0	4	4	9	iTRAQ 8plex (K N-term); Deamidation (NQ); iTRAQ 8plex (Y)	13354	hypothetical protein VNG_0373H [Halobacterium salinarum NRC-1]
612	AAG19050.1	DAC77747.1	WP_010902346.1	none	2240	153.38	16	16	0	3	3	9	iTRAQ 8plex (K N-term); iTRAQ 8plex (Y)	26207	oxidoreductase homolog [Halobacterium salinarum NRC-1]
613	AAG20305.1	DAC79054.1	WP_010903607.1	none	1380	230.39	32	32	0	8	8	9	iTRAQ 8plex (K N-term); Deamidation (NQ)	40447	alcohol dehydrogenase [Halobacterium salinarum NRC-1]
614	none	DAC77969.1	WP_012289227.1	none	2047	151.03	26	26	0	6	6	9	iTRAQ 8plex (K N-term); Deamidation (NQ)	29603	TPA_inf: HD family hydrolase [Halobacterium salinarum NRC-1]
615	AAG19391.1	DAC78098.1	WP_010902688.1	none	1195	163.95	26	26	0	5	5	9	Carbamidomethylation; iTRAQ 8plex (K N-term); Deamidation (NQ)	39797	hypothetical protein VNG_0969H [Halobacterium salinarum NRC-1]
616	AAG19727.1	DAC78447.1	WP_010903024.1	none	3046	161.55	11	11	0	5	5	9	iTRAQ 8plex (K N-term); Deamidation (NQ)	71204	UDP-sugar hydrolase [Halobacterium salinarum NRC-1]
617	AAG20638.1	DAC79403.1	WP_010903940.1	none	2880	170.18	41	41	0	4	4	9	iTRAQ 8plex (K N-term); Deamidation (NQ)	15989	conserved hypothetical protein [Halobacterium salinarum NRC-1]
618	AAG19587.1	DAC78304.1	WP_010902883.1	none	2482	138.57	33	33	0	3	3	9	iTRAQ 8plex (K N-term); iTRAQ 8plex (Y)	11841	hypothetical protein VNG_1220H [Halobacterium salinarum NRC-1]
619	AAG19171.1	DAC77876.1	WP_010902467.1	none	2910	147.14	44	44	0	3	3	9	iTRAQ 8plex (K N-term); Deamidation (NQ)	10142	hypothetical protein VNG_0677H [Halobacterium salinarum NRC-1]
62	AAG20378.1	DAC79129.1	WP_010903679.1	Q9HN43.1	27	334.18	55	55	0	22	22	67	Carbamidomethylation; iTRAQ 8plex (K N-term); Deamidation (NQ); iTRAQ 8plex (Y)	54179	conserved hypothetical protein [Halobacterium salinarum NRC-1]
620	AAG20287.1	DAC79036.1	WP_010903589.1	none	3034	221.92	20	20	0	3	3	9	iTRAQ 8plex (K N-term); Deamidation (NQ)	28420	electron transfer flavoprotein subunit beta [Halobacterium salinarum NRC-1]
621	none	DAC78019.1	WP_012289242.1	Q9HR44.2	2585	71.78	26	26	0	3	3	9	iTRAQ 8plex (K N-term)	10129	TPA_inf: aspartyl/glutamyl-tRNA(Asn/Gln) amidotransferasesubunit C [Halobacterium salinarum NRC-1]
622	AAG19395.1	DAC78102.1	WP_010902692.1	none	3043	124.9	40	40	0	3	3	9	iTRAQ 8plex (K N-term); Oxidation (M)	13436	chemotaxis protein [Halobacterium salinarum NRC-1]
623	AAG20902.1	DAC79867.1	WP_010904115.1	none	3714	101.76	24	24	0	2	2	9	iTRAQ 8plex (K N-term)	11468	Vng6254c (plasmid) [Halobacterium salinarum NRC-1]
624	AAG20167.1	DAC78909.1	WP_010903468.1	none	2969	88.12	23	23	0	2	2	9	iTRAQ 8plex (K N-term)	8657	conserved hypothetical protein [Halobacterium salinarum NRC-1]
625	AAG20387.1	DAC79139.1	WP_010903688.1	Q9HN34.1	785	150.94	19	19	0	7	7	8	Carbamidomethylation; iTRAQ 8plex (K N-term)	41720	orc / cell division control protein 6 [Halobacterium salinarum NRC-1]
626	none	DAC77855.1	WP_012289204.1	none	1985	197.75	13	13	0	5	5	8	iTRAQ 8plex (K N-term); Deamidation (NQ)	62137	TPA_inf: methylmalonyl-CoA mutase subunit A [Halobacterium salinarum NRC-1]
627	AAG20341.1	DAC79092.1	WP_010903642.1	none	1779	181.81	12	12	0	8	8	8	iTRAQ 8plex (K N-term)	84365	pre-mRNA splicing helicase [Halobacterium salinarum NRC-1]
628	none	DAC78445.1	WP_012289321.1	Q9HPZ2.2	474	129.78	15	15	0	7	7	8	iTRAQ 8plex (K N-term); Deamidation (NQ)	66902	TPA_inf: DNA repair helicase Rad25 [Halobacterium salinarum NRC-1]
629	AAG18689.1	DAC77375.1	WP_010901986.1	none	1357	155.81	17	17	0	6	6	8	Carbamidomethylation; iTRAQ 8plex (K N-term); Deamidation (NQ)	44722	LPS biosynthesis [Halobacterium salinarum NRC-1]
63	AAG20073.1	DAC78808.1	WP_010903372.1	none	374	310.33	34	34	0	14	14	67	iTRAQ 8plex (K N-term); Oxidation (M); Deamidation (NQ); iTRAQ 8plex (Y)	46309	isocitrate dehydrogenase NADP [Halobacterium salinarum NRC-1]
630	AAG20010.1	DAC78742.1	WP_049892517.1	none	1474	92.34	12	12	0	5	5	8	iTRAQ 8plex (K N-term)	34018	conserved hypothetical protein [Halobacterium salinarum NRC-1]
631	AAG20625.1	DAC79390.1	WP_010903927.1	none	1615	131.88	28	28	0	5	5	8	iTRAQ 8plex (K N-term)	21427	conserved hypothetical protein [Halobacterium salinarum NRC-1]
632	AAG18730.1	DAC77415.1	WP_010902025.1	none	2680	115.49	21	21	0	5	5	8	iTRAQ 8plex (K N-term)	24832	conserved hypothetical protein [Halobacterium salinarum NRC-1]
633	AAG20950.1	DAC79916.1	WP_010904163.1	none	3190	193.48	32	32	0	4	4	8	iTRAQ 8plex (K N-term); Deamidation (NQ)	23533	Vng6319h (plasmid) [Halobacterium salinarum NRC-1]
634	AAG20477.1	DAC79234.1	WP_010903779.1	none	2011	121.65	11	11	0	4	4	8	iTRAQ 8plex (K N-term)	38469	ribonucleoside reductase small chain [Halobacterium salinarum NRC-1]
635	AAG19704.1	DAC78422.1	WP_010903000.1	none	1727	125.26	34	34	0	6	6	8	iTRAQ 8plex (K N-term)	16617	transcription regulator [Halobacterium salinarum NRC-1]
636	AAG18716.1	DAC77401.1	WP_012289090.1	none	2302	145.53	15	15	0	4	4	8	iTRAQ 8plex (K N-term)	31882	molybdenum cofactor biosynthesis protein [Halobacterium salinarum NRC-1]
637	AAG18687.1	DAC77373.1	WP_010901984.1	none	2626	129.94	23	23	0	6	6	8	iTRAQ 8plex (K N-term)	28842	hypothetical protein VNG_0049H [Halobacterium salinarum NRC-1]
638	AAG19130.1	DAC77835.1	WP_012289197.1	none	1774	162.61	35	35	0	5	5	8	iTRAQ 8plex (K N-term); Deamidation (NQ)	31269	citrate (pro-3S)-lyase [Halobacterium salinarum NRC-1]
639	AAG19529.1	DAC78243.1	WP_010902824.1	none	1787	130.8	17	17	0	5	5	8	iTRAQ 8plex (K N-term)	33502	mevalonate kinase [Halobacterium salinarum NRC-1]
64	AAG20692.1	DAC79462.1	WP_010903996.1	none	84	339.25	25	25	0	22	22	66	Carbamidomethylation; iTRAQ 8plex (K N-term); Oxidation (M); Deamidation (NQ)	103823	DNA-directed RNA polymerase subunit A [Halobacterium salinarum NRC-1]
640	AAG20258.1	DAC79006.1	WP_010903560.1	Q9HNG2.1	3324	182.57	29	29	0	4	4	8	iTRAQ 8plex (K N-term)	18264	orotate phosphoribosyl transferase [Halobacterium salinarum NRC-1]
641	AAG20546.1	DAC79306.1	WP_010903848.1	none	4442	132.36	18	18	0	2	2	8	iTRAQ 8plex (K N-term); iTRAQ 8plex (Y)	15508	nitrogen fixation protein [Halobacterium salinarum NRC-1]
642	AAG18651.1	DAC77339.1	WP_010901949.1	none	1052	132.33	16	16	0	6	6	8	iTRAQ 8plex (K N-term); Deamidation (NQ)	41801	glucose-1-phosphate thymidylyltransferase [Halobacterium salinarum NRC-1]
643	AAG20648.1	DAC79414.1	WP_010903951.1	Q9HMC3.1	1277	177.53	48	48	0	6	6	8	Carbamidomethylation; iTRAQ 8plex (K N-term)	19363	conserved hypothetical protein [Halobacterium salinarum NRC-1]
644	AAG20744.1	DAC80037.1	none	none	2439	137.81	79	79	0	4	4	8	Carbamidomethylation; iTRAQ 8plex (K N-term)	6578	Vng6051h (plasmid) [Halobacterium salinarum NRC-1]
645	AAG20221.1	DAC78967.1	WP_010903522.1	none	2698	141.27	14	14	0	3	3	8	iTRAQ 8plex (K N-term)	33172	conserved hypothetical protein [Halobacterium salinarum NRC-1]
646	AAG20024.1	DAC78757.1	WP_010903322.1	none	2963	95	21	21	0	3	3	8	iTRAQ 8plex (K N-term)	15807	hypothetical protein VNG_1807H [Halobacterium salinarum NRC-1]
647	AAG19479.1	DAC78192.1	WP_010902774.1	none	2692	81.96	8	8	0	3	3	8	iTRAQ 8plex (K N-term)	33174	dihydroxynaphthoic acid synthase [Halobacterium salinarum NRC-1]
648	AAG20420.1	DAC79173.1	WP_010903722.1	none	3775	101.63	25	25	0	3	3	8	Carbamidomethylation; iTRAQ 8plex (K N-term)	10441	hypothetical protein VNG_2310H [Halobacterium salinarum NRC-1]
65	AAG20657.1	DAC79423.1	WP_010903960.1	none	36	375.44	58	58	0	26	26	66	iTRAQ 8plex (K N-term); Deamidation (NQ); iTRAQ 8plex (Y)	69062	repair helicase [Halobacterium salinarum NRC-1]
650	AAG20465.1	DAC79222.1	WP_010903767.1	Q9HMV6.1	1810	136.14	9	9	0	6	6	8	iTRAQ 8plex (K N-term)	83580	DNA repair protein [Halobacterium salinarum NRC-1]
651	AAG18902.1	DAC77594.1	WP_010902196.1	none	702	130.49	12	12	0	6	6	8	Carbamidomethylation; iTRAQ 8plex (K N-term); Deamidation (NQ)	60132	pyruvate kinase [Halobacterium salinarum NRC-1]
652	AAG20937.1	DAC79902.1	WP_010904150.1	none	1425	156.67	13	13	0	5	5	8	iTRAQ 8plex (K N-term)	49330	Vng6302c (plasmid) [Halobacterium salinarum NRC-1]
653	AAG19594.1	DAC78311.1	WP_012289296.1	Q9HQC1.1	1837	210.03	21	21	0	5	5	8	iTRAQ 8plex (K N-term)	44333	3-phosphoshikimate 1-carboxyvinyltransferase [Halobacterium salinarum NRC-1]
654	AAG19719.1	DAC78438.1	WP_010903016.1	none	3215	150.66	39	39	0	5	5	8	iTRAQ 8plex (K N-term); Deamidation (NQ)	16429	conserved hypothetical protein [Halobacterium salinarum NRC-1]
655	AAG20658.1	DAC79424.1	WP_010903961.1	none	2055	161.91	28	28	0	5	5	8	iTRAQ 8plex (K N-term)	33805	hypothetical protein VNG_2622H [Halobacterium salinarum NRC-1]
656	AAG19361.1	DAC78067.1	WP_010902657.1	none	2252	135.23	11	11	0	4	4	8	iTRAQ 8plex (K N-term); Deamidation (NQ)	40382	3-ketoacyl-CoA thiolase [Halobacterium salinarum NRC-1]
657	AAG20182.1	DAC78925.1	WP_010903483.1	Q9HNN8.1	3051	144.2	15	15	0	3	3	8	iTRAQ 8plex (K N-term)	24898	conserved hypothetical protein [Halobacterium salinarum NRC-1]
658	AAG19972.1	DAC78701.1	WP_010903270.1	none	2306	130.13	15	15	0	3	3	8	iTRAQ 8plex (K N-term)	30766	Htr-like protein [Halobacterium salinarum NRC-1]
659	none	DAC78025.1	WP_010902616.1	none	2936	115.81	18	18	0	3	3	8	iTRAQ 8plex (K N-term)	19069	TPA_inf: HTH/CBS domain protein [Halobacterium salinarum NRC-1]
66	AAG20693.1	DAC79463.1	WP_010903997.1	none	233	288.27	29	29	0	18	18	66	iTRAQ 8plex (K N-term); Oxidation (M); Deamidation (NQ); iTRAQ 8plex (Y)	67276	DNA-directed RNA polymerase subunit B' [Halobacterium salinarum NRC-1]
660	AAG19400.1	DAC78107.1	WP_010902697.1	none	3156	96.12	27	27	0	2	2	8	iTRAQ 8plex (K N-term); Deamidation (NQ)	10373	conserved hypothetical protein [Halobacterium salinarum NRC-1]
661	AAG20570.1	DAC79334.1	WP_010903872.1	none	3692	138.95	29	29	0	2	2	8	iTRAQ 8plex (K N-term); Deamidation (NQ)	11698	conserved hypothetical protein [Halobacterium salinarum NRC-1]
662	AAG20608.1	DAC79372.1	WP_010903910.1	none	3709	130.53	14	14	0	2	2	8	iTRAQ 8plex (K N-term)	20268	conserved hypothetical protein [Halobacterium salinarum NRC-1]
663	AAG19208.1	DAC77912.1	WP_010902504.1	Q9HRF0.1	918	126.64	24	24	0	7	7	8	iTRAQ 8plex (K N-term)	31124	conserved hypothetical protein [Halobacterium salinarum NRC-1]
664	AAG19878.1	DAC78605.1	WP_010903176.1	none	1289	224.15	41	41	0	5	5	8	Carbamidomethylation; iTRAQ 8plex (K N-term)	20011	hypothetical protein VNG_1618H [Halobacterium salinarum NRC-1]
665	AAG19636.1	DAC78354.1	WP_010902932.1	none	1701	136.94	22	22	0	5	5	8	Carbamidomethylation; iTRAQ 8plex (K N-term)	27696	transcription regulator [Halobacterium salinarum NRC-1]
666	none	DAC77689.1	WP_049892486.1	none	2668	108.72	23	23	0	5	5	8	iTRAQ 8plex (K N-term)	25400	TPA_inf: PhoU domain protein [Halobacterium salinarum NRC-1]
667	AAG20361.1	DAC79112.1	WP_010903662.1	Q9HN60.1	1954	153.05	21	21	0	4	4	8	iTRAQ 8plex (K N-term); Deamidation (NQ)	32672	conserved hypothetical protein [Halobacterium salinarum NRC-1]
668	AAG20417.1	DAC79170.1	WP_010903719.1	none	3041	131.83	19	19	0	4	4	8	iTRAQ 8plex (K N-term); Deamidation (NQ)	25120	hypothetical protein VNG_2306H [Halobacterium salinarum NRC-1]
669	AAG20295.1	DAC79044.1	WP_010903597.1	none	3062	148.76	20	20	0	4	4	8	Carbamidomethylation; iTRAQ 8plex (K N-term)	26404	putative oxidoreductase [Halobacterium salinarum NRC-1]
67	none	DAC78228.1	WP_012289282.1	none	168	349.22	32	32	0	15	15	65	Carbamidomethylation; iTRAQ 8plex (K N-term); Deamidation (NQ); iTRAQ 8plex (Y)	68053	TPA_inf: pyruvate--ferredoxin oxidoreductase alphasubunit [Halobacterium salinarum NRC-1]
670	AAG20067.1	DAC78802.1	WP_010903366.1	none	2818	187.8	21	21	0	3	3	8	iTRAQ 8plex (K N-term)	31087	methionyl aminopeptidase [Halobacterium salinarum NRC-1]
671	AAG19388.1	DAC78095.1	WP_010902685.1	none	2979	86.05	10	10	0	3	3	8	iTRAQ 8plex (K N-term)	31108	conserved hypothetical protein [Halobacterium salinarum NRC-1]
672	AAG19641.1	DAC78359.1	WP_010902937.1	none	3710	191.52	13	13	0	2	2	8	iTRAQ 8plex (K N-term); Oxidation (M)	33345	peptidyl-prolyl cis-trans isomerase [Halobacterium salinarum NRC-1]
674	AAG20478.1	DAC79235.1	WP_010903780.1	none	9457	111.68	6	6	0	5	5	7	iTRAQ 8plex (K N-term)	91063	ribonucleoside reductase large chain [Halobacterium salinarum NRC-1]
675	none	DAC78556.1	WP_012289350.1	none	1716	199.02	37	37	0	4	4	7	iTRAQ 8plex (K N-term); Deamidation (NQ)	19861	TPA_inf: ATP:cob(I)alamin adenosyltransferase [Halobacterium salinarum NRC-1]
676	AAG19020.1	DAC77716.1	WP_010902316.1	none	3100	141.71	11	11	0	6	6	7	Carbamidomethylation; iTRAQ 8plex (K N-term); Deamidation (NQ)	71511	acetyl-CoA synthetase [Halobacterium salinarum NRC-1]
677	AAG19926.1	DAC78655.1	WP_010903224.1	none	1371	177.41	14	14	0	5	5	7	iTRAQ 8plex (K N-term)	57077	GTP-binding protein homolog [Halobacterium salinarum NRC-1]
678	AAG19503.1	DAC78217.1	WP_010902798.1	none	1805	163.52	17	17	0	6	6	7	iTRAQ 8plex (K N-term)	40329	GTP-binding protein DRG [Halobacterium salinarum NRC-1]
679	AAG20339.1	DAC79090.1	WP_010903640.1	Q9HN82.1	2513	170.26	28	28	0	7	7	7	Carbamidomethylation; iTRAQ 8plex (K N-term)	37872	tRNA intron endonuclease [Halobacterium salinarum NRC-1]
68	none	DAC78851.1	WP_012289405.1	none	841	281.04	53	53	0	9	9	64	iTRAQ 8plex (K N-term); Oxidation (M); Deamidation (NQ); iTRAQ 8plex (Y)	24207	TPA_inf: TrkA domain protein [Halobacterium salinarum NRC-1]
680	AAG19928.1	DAC78657.1	WP_010903226.1	none	1125	112.81	40	40	0	6	6	7	Carbamidomethylation; iTRAQ 8plex (K N-term)	18061	hypothetical protein VNG_1679H [Halobacterium salinarum NRC-1]
681	AAG20443.1	DAC79199.1	WP_010903745.1	Q9HMX8.1	3270	163.27	8	8	0	7	7	7	Carbamidomethylation; iTRAQ 8plex (K N-term); Deamidation (NQ)	150296	DNA polymerase type II large chain [Halobacterium salinarum NRC-1]
682	AAG20093.1	DAC78830.1	WP_010903393.1	Q9HNX7.1	1021	184.71	20	20	0	4	4	7	iTRAQ 8plex (K N-term)	29121	conserved hypothetical protein [Halobacterium salinarum NRC-1]
683	AAG20655.1	DAC79421.1	WP_010903958.1	none	2627	157.53	21	21	0	5	5	7	Carbamidomethylation; iTRAQ 8plex (K N-term); Deamidation (NQ)	36203	alcohol dehydrogenase [Halobacterium salinarum NRC-1]
684	AAG20450.1	DAC79207.1	WP_010903752.1	none	3321	140.79	10	10	0	4	4	7	iTRAQ 8plex (K N-term); Deamidation (NQ)	56256	dipeptide ABC transporter permease [Halobacterium salinarum NRC-1]
685	AAG19421.1	DAC78132.1	WP_010902717.1	none	2839	169.35	71	71	0	4	4	7	iTRAQ 8plex (K N-term)	7774	hypothetical protein VNG_1005H [Halobacterium salinarum NRC-1]
686	AAG19018.1	DAC77714.1	WP_010902314.1	none	1355	135.91	38	38	0	5	5	7	iTRAQ 8plex (K N-term); Deamidation (NQ)	21132	hypothetical protein VNG_0482H [Halobacterium salinarum NRC-1]
687	none	DAC79470.1	WP_012289535.1	none	2577	131.53	23	23	0	5	5	7	iTRAQ 8plex (K N-term)	23301	TPA_inf: TetR family transcription regulator [Halobacterium salinarum NRC-1]
688	AAG19436.1	DAC78148.1	WP_010902731.1	none	2931	167.81	48	48	0	5	5	7	iTRAQ 8plex (K N-term); Oxidation (M); Deamidation (NQ)	14936	conserved hypothetical protein [Halobacterium salinarum NRC-1]
689	AAG20083.1	DAC78819.1	WP_010903383.1	Q9HNY7.1	1859	135	10	10	0	5	5	7	iTRAQ 8plex (K N-term)	53179	phosphoglycerate mutase [Halobacterium salinarum NRC-1]
69	AAG19500.1	DAC78214.1	WP_010902795.1	none	565	353.09	66	66	0	12	12	63	iTRAQ 8plex (K N-term); Oxidation (M); Deamidation (NQ)	23092	50S ribosomal protein L1P [Halobacterium salinarum NRC-1]
690	none	DAC77372.1	WP_010901983.1	none	2917	137.76	21	21	0	4	3	7	iTRAQ 8plex (K N-term)	27064	TPA_inf: UTP--glucose-1-phosphate uridylyltransferaseAglF [Halobacterium salinarum NRC-1]
691	AAG19127.1	DAC77832.1	WP_049892595.1	none	2564	115.91	7	7	0	4	4	7	iTRAQ 8plex (K N-term)	64548	propionyl-CoA carboxylase homolog [Halobacterium salinarum NRC-1]
692	AAG19781.1	DAC78503.1	WP_010903078.1	Q9HPT6.1	2696	216.59	23	23	0	4	4	7	iTRAQ 8plex (K N-term)	28571	ketopantoate hydroxymethyltransferase-like [Halobacterium salinarum NRC-1]
693	AAG20381.1	DAC79133.1	WP_010903682.1	Q9HN40.1	3125	118.16	15	15	0	4	4	7	iTRAQ 8plex (K N-term)	28151	cell division protein [Halobacterium salinarum NRC-1]
694	AAG20742.1	DAC79512.1	WP_010904014.1	none	2202	93.99	34	34	0	3	2	7	iTRAQ 8plex (K N-term)	11054	Vng6048h (plasmid) [Halobacterium salinarum NRC-1]
695	AAG20596.1	DAC79360.1	WP_010903898.1	none	2881	124.93	16	16	0	3	3	7	iTRAQ 8plex (K N-term); iTRAQ 8plex (Y)	20735	isochorismatase [Halobacterium salinarum NRC-1]
696	AAG19995.1	DAC78727.1	WP_010903293.1	none	2477	167.89	51	51	0	4	4	7	iTRAQ 8plex (K N-term); Deamidation (NQ)	12392	conserved hypothetical protein [Halobacterium salinarum NRC-1]
697	AAG19365.1	DAC78071.1	WP_010902661.1	none	2475	144.03	17	17	0	3	3	7	iTRAQ 8plex (K N-term)	22968	NADH oxidase [Halobacterium salinarum NRC-1]
698	AAG18973.1	DAC77668.1	WP_010902268.1	none	2637	167.67	19	19	0	3	3	7	iTRAQ 8plex (K N-term); Deamidation (NQ)	25068	L-isoaspartyl protein carboxyl methyltransferase [Halobacterium salinarum NRC-1]
699	AAG20029.1	DAC78762.1	WP_010903327.1	none	2607	84.6	15	15	0	2	2	7	iTRAQ 8plex (K N-term); Deamidation (NQ)	15238	transcription regulator [Halobacterium salinarum NRC-1]
7	none	DAC79456.1	WP_010903990.1	Q9HM85.2	44	407.97	53	53	0	34	34	224	Carbamidomethylation; iTRAQ 8plex (K N-term); Oxidation (M); Deamidation (NQ); iTRAQ 8plex (Y)	80397	TPA_inf: translation elongation factor aEF-2 [Halobacterium salinarum NRC-1]
70	AAG19833.1	DAC78560.1	WP_010903131.1	Q9HPN4.1	1268	306.89	61	61	0	9	9	62	Carbamidomethylation; iTRAQ 8plex (K N-term); Oxidation (M); Deamidation (NQ); iTRAQ 8plex (Y)	19779	cobalamin biosynthesis [Halobacterium salinarum NRC-1]
700	AAG20772.1	DAC79744.1	WP_010890437.1	none	3504	110.34	16	16	0	2	2	7	iTRAQ 8plex (K N-term)	16030	Vng6085h (plasmid) [Halobacterium salinarum NRC-1]
701	AAG20307.1	DAC79056.1	WP_010903609.1	none	2154	114	17	17	0	5	5	7	iTRAQ 8plex (K N-term)	39938	conserved hypothetical protein [Halobacterium salinarum NRC-1]
702	AAG18750.1	DAC77438.1	WP_012289099.1	none	2327	102.32	20	20	0	4	4	7	Carbamidomethylation; iTRAQ 8plex (K N-term); Deamidation (NQ)	28504	conserved hypothetical protein [Halobacterium salinarum NRC-1]
703	AAG20579.1	DAC79343.1	WP_010903881.1	none	1944	154.66	18	18	0	4	4	7	iTRAQ 8plex (K N-term); Deamidation (NQ)	27484	conserved hypothetical protein [Halobacterium salinarum NRC-1]
704	AAG19301.1	DAC78006.1	WP_010902597.1	none	2854	130.36	33	33	0	4	4	7	iTRAQ 8plex (K N-term)	14648	conserved hypothetical protein [Halobacterium salinarum NRC-1]
705	AAG20187.1	DAC78931.1	WP_010903488.1	none	2652	117.4	13	13	0	4	4	7	iTRAQ 8plex (K N-term)	38888	general stress protein 69 [Halobacterium salinarum NRC-1]
706	AAG19023.1	DAC77719.1	WP_012289164.1	none	3844	122.67	16	16	0	4	4	7	iTRAQ 8plex (K N-term)	28928	hypothetical protein VNG_0487H [Halobacterium salinarum NRC-1]
707	AAG20799.1	DAC79770.1	WP_010890494.1	none	2621	110.68	17	17	0	4	4	7	iTRAQ 8plex (K N-term); Deamidation (NQ)	28152	Spo0A activation inhibitor (plasmid) [Halobacterium salinarum NRC-1]
708	AAG19031.1	DAC77727.1	WP_010902327.1	none	2035	109.15	12	12	0	3	3	7	iTRAQ 8plex (K N-term); Deamidation (NQ)	32024	proliferating-cell nucleolar antigen [Halobacterium salinarum NRC-1]
709	AAG20162.1	DAC78904.1	WP_010903463.1	none	2565	85.84	16	16	0	3	3	7	iTRAQ 8plex (K N-term)	16398	hypothetical protein VNG_1989H [Halobacterium salinarum NRC-1]
71	AAG19946.1	DAC78675.1	WP_010903244.1	none	1251	244.65	55	55	0	8	8	60	Carbamidomethylation; iTRAQ 8plex (K N-term); Deamidation (NQ)	14376	50S ribosomal protein L14P [Halobacterium salinarum NRC-1]
710	AAG19166.1	DAC77871.1	WP_010902462.1	none	3821	117.37	20	20	0	3	3	7	iTRAQ 8plex (K N-term)	14605	methylmalonyl-CoA mutase [Halobacterium salinarum NRC-1]
711	AAG20678.1	DAC79446.1	WP_010903982.1	none	3702	127.96	16	16	0	2	2	7	iTRAQ 8plex (K N-term)	16699	conserved hypothetical protein [Halobacterium salinarum NRC-1]
712	AAG20695.1	DAC79465.1	WP_010903999.1	none	3750	121.23	39	39	0	2	2	7	iTRAQ 8plex (K N-term); Deamidation (NQ); iTRAQ 8plex (Y)	8507	DNA-directed RNA polymerase subunit H [Halobacterium salinarum NRC-1]
713	AAG20741.1	DAC79511.1	WP_012289549.1	none	3871	132.33	53	53	0	2	2	7	iTRAQ 8plex (K N-term); Deamidation (NQ)	8648	Vng6047h (plasmid) [Halobacterium salinarum NRC-1]
714	AAG20531.1	DAC79290.1	WP_010903833.1	Q9HMP0.1	2031	171.94	34	34	0	5	5	7	iTRAQ 8plex (K N-term)	20626	conserved hypothetical protein [Halobacterium salinarum NRC-1]
715	AAG19100.1	DAC77803.1	WP_010902396.1	none	2507	140.49	25	25	0	5	5	7	Carbamidomethylation; iTRAQ 8plex (K N-term)	32145	hypothetical protein VNG_0587H [Halobacterium salinarum NRC-1]
716	AAG19409.1	DAC78118.1	WP_010902706.1	none	1819	118.7	22	22	0	5	5	7	iTRAQ 8plex (K N-term)	25625	hypothetical protein VNG_0992H [Halobacterium salinarum NRC-1]
717	AAG19743.1	DAC78463.1	WP_010903040.1	Q9HPX4.1	1910	127.01	15	15	0	4	4	7	iTRAQ 8plex (K N-term)	35468	conserved hypothetical protein [Halobacterium salinarum NRC-1]
718	AAG19882.1	DAC78609.1	WP_010903180.1	none	2425	151.65	37	37	0	4	4	7	iTRAQ 8plex (K N-term)	16487	hypothetical protein VNG_1621H [Halobacterium salinarum NRC-1]
719	AAG18755.1	DAC77443.1	WP_010902050.1	none	1896	155.09	35	35	0	5	5	7	iTRAQ 8plex (K N-term)	15937	archaeal histone A1 [Halobacterium salinarum NRC-1]
72	AAG19942.1	DAC78671.1	WP_010903240.1	none	745	296.91	38	38	0	11	11	58	iTRAQ 8plex (K N-term); Deamidation (NQ)	33071	30S ribosomal protein S3P [Halobacterium salinarum NRC-1]
720	AAG18851.1	DAC77539.1	WP_010902145.1	Q9HSF6.1	1754	158.11	26	26	0	4	4	7	Carbamidomethylation; iTRAQ 8plex (K N-term)	20981	conserved hypothetical protein [Halobacterium salinarum NRC-1]
721	AAG20627.1	DAC79392.1	WP_010903929.1	none	4669	144.69	35	35	0	4	4	7	Carbamidomethylation; iTRAQ 8plex (K N-term)	12604	hypothetical protein VNG_2582H [Halobacterium salinarum NRC-1]
722	AAG20727.1	DAC79498.1	WP_010890518.1	none	2277	136.71	15	15	0	4	4	7	iTRAQ 8plex (K N-term); Deamidation (NQ)	42392	GvpC protein cluster A (plasmid) [Halobacterium salinarum NRC-1]
723	AAG20607.1	DAC79371.1	WP_010903909.1	none	2707	135.71	25	25	0	3	3	7	Carbamidomethylation; iTRAQ 8plex (K N-term); Deamidation (NQ)	20245	hypothetical protein VNG_2554H [Halobacterium salinarum NRC-1]
724	AAG20119.1	DAC78858.1	WP_010903419.1	none	3728	115.87	17	17	0	3	3	7	iTRAQ 8plex (K N-term)	28317	hypothetical protein VNG_1934H [Halobacterium salinarum NRC-1]
725	AAG19334.1	DAC78040.1	WP_010902631.1	none	2990	117.65	25	25	0	3	3	7	iTRAQ 8plex (K N-term)	13813	cytidine aminohydrolase [Halobacterium salinarum NRC-1]
726	AAG19839.1	DAC78566.1	WP_010903137.1	none	3691	115.21	29	29	0	2	2	7	Carbamidomethylation; iTRAQ 8plex (K N-term)	8838	hypothetical protein VNG_1558H [Halobacterium salinarum NRC-1]
727	AAG19672.1	DAC78390.1	WP_010902968.1	none	4820	168.43	27	27	0	2	2	7	iTRAQ 8plex (K N-term)	15585	conserved hypothetical protein [Halobacterium salinarum NRC-1]
728	AAG20759.1	DAC80021.1	WP_010890426.1	none	2876	93.36	16	16	0	2	2	7	iTRAQ 8plex (K N-term)	15574	Vng6072c (plasmid) [Halobacterium salinarum NRC-1]
73	AAG19656.1	DAC78374.1	WP_010902952.1	none	367	343.58	28	28	0	14	14	58	Carbamidomethylation; iTRAQ 8plex (K N-term); Deamidation (NQ)	70012	3-hydroxyacyl-CoA dehydrogenase [Halobacterium salinarum NRC-1]
730	AAG20125.1	DAC78864.1	WP_010903425.1	none	3996	174.5	18	18	0	5	5	6	Carbamidomethylation; iTRAQ 8plex (K N-term)	39702	conserved hypothetical protein [Halobacterium salinarum NRC-1]
731	AAG20362.1	DAC79113.1	WP_010903663.1	none	2244	98.66	11	11	0	4	4	6	iTRAQ 8plex (K N-term)	36188	replication factor C small subunit [Halobacterium salinarum NRC-1]
732	AAG18843.1	DAC77531.1	WP_010902137.1	Q9HSG3.1	2675	127.1	31	31	0	4	4	6	iTRAQ 8plex (K N-term); Deamidation (NQ)	21542	deoxycytidine triphosphate deaminase [Halobacterium salinarum NRC-1]
733	AAG20498.1	DAC79256.1	WP_010903800.1	Q9HMS3.1	2134	124.4	9	9	0	5	5	6	iTRAQ 8plex (K N-term)	58055	orc / cell division control protein 6 [Halobacterium salinarum NRC-1]
734	AAG20189.1	DAC78933.1	WP_010903490.1	none	929	136.32	18	18	0	5	5	6	iTRAQ 8plex (K N-term)	32960	acetyltransferase homolog [Halobacterium salinarum NRC-1]
735	AAG18971.1	DAC77666.1	WP_012289154.1	none	1863	114.6	11	11	0	4	4	6	iTRAQ 8plex (K N-term)	44996	cytochrome P450 [Halobacterium salinarum NRC-1]
736	AAG19193.1	DAC77897.1	WP_010902489.1	none	1734	100.68	14	14	0	5	5	6	iTRAQ 8plex (K N-term)	35031	conserved hypothetical protein [Halobacterium salinarum NRC-1]
737	AAG20996.1	DAC79963.1	WP_010904206.1	none	2315	139.84	7	7	0	4	4	6	Carbamidomethylation; iTRAQ 8plex (K N-term)	79845	Vng6379c (plasmid) [Halobacterium salinarum NRC-1]
738	AAG20623.1	DAC79388.1	WP_010903925.1	none	2470	122.16	31	31	0	4	4	6	iTRAQ 8plex (K N-term); iTRAQ 8plex (Y)	15092	conserved hypothetical protein [Halobacterium salinarum NRC-1]
739	AAG20805.1	DAC79581.1	WP_010890488.1	none	3179	137.68	7	7	0	3	3	6	iTRAQ 8plex (K N-term)	53360	DNA repair protein (plasmid) [Halobacterium salinarum NRC-1]
74	AAG19920.1	DAC78648.1	WP_010903217.1	Q9HPE9.1	1613	236.14	64	64	0	7	7	58	iTRAQ 8plex (K N-term); Deamidation (NQ); iTRAQ 8plex (Y)	13515	30S ribosomal protein S8E [Halobacterium salinarum NRC-1]
740	none	DAC77570.1	WP_012289133.1	none	2761	94.04	15	15	0	3	3	6	iTRAQ 8plex (K N-term); Deamidation (NQ)	26455	TPA_inf: probable S-adenosylmethionine-dependentmethyltransferase [Halobacterium salinarum NRC-1]
741	none	DAC78399.1	WP_012289315.1	none	2255	139.9	30	30	0	6	6	6	iTRAQ 8plex (K N-term); Deamidation (NQ)	26780	TPA_inf: tRNA (cytidine/uridine-2'-O-)-methyltransferase [Halobacterium salinarum NRC-1]
742	AAG18952.1	DAC77646.1	WP_010902247.1	none	4039	160.72	25	25	0	5	5	6	Carbamidomethylation; iTRAQ 8plex (K N-term)	27482	endonuclease III [Halobacterium salinarum NRC-1]
743	AAG20673.1	DAC79440.1	WP_010903976.1	none	2672	133.05	16	16	0	4	4	6	Carbamidomethylation; iTRAQ 8plex (K N-term)	36202	aminomethyltransferase [Halobacterium salinarum NRC-1]
744	AAG18649.1	DAC77337.1	WP_010901947.1	Q9HT00.3	5152	103.71	8	8	0	4	4	6	iTRAQ 8plex (K N-term)	63631	glutamine-fructose-6-phosphate transaminase [Halobacterium salinarum NRC-1]
745	AAG19007.1	DAC77702.1	WP_010902302.1	none	4260	151.9	14	14	0	4	4	6	iTRAQ 8plex (K N-term)	45112	conserved hypothetical protein [Halobacterium salinarum NRC-1]
746	AAG19323.1	DAC78028.1	WP_010902619.1	Q9HR35.1	2580	138.12	10	10	0	4	4	6	iTRAQ 8plex (K N-term)	59620	DNA ligase [Halobacterium salinarum NRC-1]
747	AAG18844.1	DAC77532.1	WP_010902138.1	none	1311	97.59	11	11	0	4	4	6	iTRAQ 8plex (K N-term)	32214	conserved hypothetical protein [Halobacterium salinarum NRC-1]
748	AAG20425.1	DAC79179.1	WP_012289482.1	none	3105	155.39	22	22	0	3	3	6	iTRAQ 8plex (K N-term); Deamidation (NQ)	27744	hypothetical protein VNG_2315H [Halobacterium salinarum NRC-1]
749	AAG19439.1	DAC78151.1	WP_010902734.1	Q9HQS4.1	2906	104.63	27	27	0	3	3	6	Carbamidomethylation; iTRAQ 8plex (K N-term); Deamidation (NQ)	20928	triosephosphate isomerase [Halobacterium salinarum NRC-1]
75	AAG20641.1	DAC79406.1	WP_010903943.1	none	1540	255.94	93	93	0	6	6	57	Carbamidomethylation; iTRAQ 8plex (K N-term); Deamidation (NQ); iTRAQ 8plex (Y)	10019	thioredoxin [Halobacterium salinarum NRC-1]
750	none	DAC79593.1	WP_010890477.1	none	3533	113.36	11	11	0	2	2	6	iTRAQ 8plex (K N-term); Deamidation (NQ)	23126	TPA_inf: uncharacterized protein VNG_7104 (plasmid) [Halobacterium salinarum NRC-1]
751	AAG19098.1	DAC77801.1	WP_010902394.1	none	3987	84.25	12	12	0	3	3	6	iTRAQ 8plex (K N-term)	14697	hypothetical protein VNG_0585H [Halobacterium salinarum NRC-1]
753	AAG19442.1	DAC78154.1	WP_010902737.1	Q9HQS1.1	1086	185.2	65	65	0	6	6	6	iTRAQ 8plex (K N-term); Deamidation (NQ)	17767	conserved hypothetical protein [Halobacterium salinarum NRC-1]
754	AAG19295.1	DAC78000.1	WP_010902591.1	none	3226	142.35	20	20	0	5	5	6	Carbamidomethylation; iTRAQ 8plex (K N-term)	28990	conserved hypothetical protein [Halobacterium salinarum NRC-1]
755	AAG20556.1	DAC79317.1	WP_010903858.1	none	1171	168.26	16	16	0	5	5	6	iTRAQ 8plex (K N-term)	40411	phosphate ABC transporter binding [Halobacterium salinarum NRC-1]
756	AAG18904.1	DAC77596.1	WP_010902198.1	Q9HSA3.1	2212	143.26	17	17	0	4	4	6	iTRAQ 8plex (K N-term); Deamidation (NQ)	37357	glutamate decarboxylase [Halobacterium salinarum NRC-1]
757	AAG20166.1	DAC78908.1	WP_012289414.1	none	2938	146.59	40	40	0	5	5	6	Carbamidomethylation; iTRAQ 8plex (K N-term); Deamidation (NQ)	11983	conserved hypothetical protein [Halobacterium salinarum NRC-1]
758	AAG19740.1	DAC78460.1	WP_010903037.1	none	2308	106.34	46	46	0	4	3	6	iTRAQ 8plex (K N-term)	10808	hypothetical protein VNG_1426H [Halobacterium salinarum NRC-1]
759	AAG20388.1	DAC79140.1	WP_010903689.1	Q9HN33.1	3274	159.2	27	27	0	4	4	6	iTRAQ 8plex (K N-term)	22589	ribose 5-phosphate isomerase [Halobacterium salinarum NRC-1]
76	AAG20691.1	DAC79461.1	WP_010903995.1	none	332	285.03	42	42	0	16	16	56	Carbamidomethylation; iTRAQ 8plex (K N-term); Oxidation (M); Deamidation (NQ); iTRAQ 8plex (Y)	43750	DNA-directed RNA polymerase subunit C [Halobacterium salinarum NRC-1]
760	AAG20334.1	DAC79085.1	WP_010903635.1	none	1677	145.41	18	18	0	4	4	6	Carbamidomethylation; iTRAQ 8plex (K N-term)	28757	hypothetical protein VNG_2204H [Halobacterium salinarum NRC-1]
761	AAG18882.1	DAC77574.1	WP_012289134.1	none	2598	115.03	18	18	0	4	4	6	iTRAQ 8plex (K N-term)	25056	conserved hypothetical protein [Halobacterium salinarum NRC-1]
762	AAG20051.1	DAC78786.1	WP_012289391.1	none	1091	123.77	14	14	0	4	4	6	iTRAQ 8plex (K N-term); Deamidation (NQ)	34331	conserved hypothetical protein [Halobacterium salinarum NRC-1]
763	AAG19362.1	DAC78068.1	WP_010902658.1	none	2664	208.61	48	48	0	3	3	6	Carbamidomethylation; iTRAQ 8plex (K N-term); Deamidation (NQ)	13915	conserved hypothetical protein [Halobacterium salinarum NRC-1]
764	AAG19983.1	DAC78713.1	WP_049892515.1	Q9HP87.2	3688	191.71	61	61	0	4	4	6	Carbamidomethylation; iTRAQ 8plex (K N-term); Deamidation (NQ)	9799	translation initiation factor eIF-1A [Halobacterium salinarum NRC-1]
765	AAG19242.1	DAC77946.1	WP_010902538.1	none	2571	121.36	22	22	0	3	3	6	iTRAQ 8plex (K N-term)	15293	hypothetical protein VNG_0769H [Halobacterium salinarum NRC-1]
766	AAG19379.1	DAC78086.1	WP_010902676.1	none	3074	153.99	8	8	0	3	3	6	iTRAQ 8plex (K N-term); Deamidation (NQ)	54789	conserved hypothetical protein [Halobacterium salinarum NRC-1]
767	AAG20033.1	DAC78767.1	WP_010903332.1	none	2648	171.65	20	20	0	3	3	6	iTRAQ 8plex (K N-term)	21204	molybdenum cofactor biosynthesis protein [Halobacterium salinarum NRC-1]
768	AAG20350.1	DAC79101.1	WP_012289464.1	none	4708	107.16	14	14	0	2	2	6	iTRAQ 8plex (K N-term); Deamidation (NQ); iTRAQ 8plex (Y)	30940	ornithine cyclodeaminase [Halobacterium salinarum NRC-1]
769	AAG20255.1	DAC79003.1	WP_010903557.1	none	4877	82.12	36	36	0	2	2	6	Carbamidomethylation; iTRAQ 8plex (K N-term); iTRAQ 8plex (Y)	8923	hypothetical protein VNG_2115H [Halobacterium salinarum NRC-1]
77	AAG18899.1	DAC77591.1	WP_173362411.1	none	108	287.86	39	39	0	14	14	55	iTRAQ 8plex (K N-term); Oxidation (M); Deamidation (NQ)	42671	bifunctional short chain isoprenyl diphosphate synthase [Halobacterium salinarum NRC-1]
770	AAG19194.1	DAC77898.1	WP_010902490.1	none	1894	176.86	29	29	0	4	4	6	iTRAQ 8plex (K N-term)	20447	conserved hypothetical protein [Halobacterium salinarum NRC-1]
771	AAG18931.1	DAC77624.1	WP_010902226.1	none	2644	115.54	21	21	0	4	4	6	iTRAQ 8plex (K N-term)	17780	conserved hypothetical protein [Halobacterium salinarum NRC-1]
772	AAG19532.1	DAC78246.1	WP_010902827.1	none	1687	108.07	14	14	0	4	4	6	iTRAQ 8plex (K N-term); Deamidation (NQ)	38026	geranylgeranyl diphosphate synthase [Halobacterium salinarum NRC-1]
773	none	DAC78492.1	WP_012289336.1	Q9HPU6.2	3142	99.39	43	43	0	3	3	6	Carbamidomethylation; iTRAQ 8plex (K N-term); Deamidation (NQ)	6798	TPA_inf: transcription regulator Brz (CPxCG-related smallzinc finger protein) [Halobacterium salinarum NRC-1]
774	AAG20659.1	DAC79426.1	WP_012289529.1	none	2915	113.26	14	14	0	4	4	6	iTRAQ 8plex (K N-term)	23107	riboflavin synthase alpha subunit [Halobacterium salinarum NRC-1]
775	AAG19189.1	DAC77893.1	WP_010902485.1	none	3182	116.55	35	35	0	3	3	6	iTRAQ 8plex (K N-term)	13510	conserved hypothetical protein [Halobacterium salinarum NRC-1]
776	AAG18650.1	DAC77338.1	WP_010901948.1	none	2725	83.97	6	6	0	3	3	6	iTRAQ 8plex (K N-term)	41408	glucose-1-phosphate thymidylyltransferase [Halobacterium salinarum NRC-1]
777	AAG18708.1	DAC77393.1	WP_010902003.1	none	3851	96.22	44	44	0	3	3	6	iTRAQ 8plex (K N-term)	11210	hypothetical protein VNG_0070H [Halobacterium salinarum NRC-1]
778	AAG18982.1	DAC77677.1	WP_010902277.1	none	2806	84.63	6	6	0	3	3	6	iTRAQ 8plex (K N-term); Deamidation (NQ)	53929	Na+/H+ antiporter [Halobacterium salinarum NRC-1]
78	AAG18728.1	DAC77413.1	WP_010902023.1	Q9HSS4.1	511	266.51	55	55	0	11	11	55	Carbamidomethylation; iTRAQ 8plex (K N-term); Deamidation (NQ); iTRAQ 8plex (Y)	19672	50S ribosomal protein L10E [Halobacterium salinarum NRC-1]
780	AAG19657.1	DAC78375.1	WP_010902953.1	none	4939	145.95	48	48	0	2	2	6	iTRAQ 8plex (K N-term)	8154	hypothetical protein VNG_1314H [Halobacterium salinarum NRC-1]
781	AAG19474.1	DAC78187.1	WP_010902769.1	none	3003	118.07	17	17	0	2	2	6	iTRAQ 8plex (K N-term)	13375	transcription repressor [Halobacterium salinarum NRC-1]
782	AAG20489.1	DAC79247.1	WP_012289497.1	none	3413	91.78	8	8	0	2	2	6	iTRAQ 8plex (K N-term)	26572	24-sterol C-methyltransferase [Halobacterium salinarum NRC-1]
783	AAG20360.1	DAC79111.1	WP_012289468.1	none	1793	122.65	6	6	0	3	3	5	iTRAQ 8plex (K N-term)	73965	conserved hypothetical protein [Halobacterium salinarum NRC-1]
784	AAG20482.1	DAC79240.1	WP_010903784.1	Q9HMT9.1	1703	118.2	8	8	0	4	4	5	iTRAQ 8plex (K N-term)	77507	excision nuclease chain B [Halobacterium salinarum NRC-1]
785	AAG20116.1	DAC78855.1	WP_010903416.1	Q9HNV4.1	2685	167.79	26	26	0	4	4	5	iTRAQ 8plex (K N-term)	21688	thymidylate kinase [Halobacterium salinarum NRC-1]
787	AAG20197.1	DAC78942.1	WP_010903498.1	none	2379	144.79	25	25	0	3	3	5	iTRAQ 8plex (K N-term)	20941	HoxA-like transcriptional regulator [Halobacterium salinarum NRC-1]
788	AAG20652.1	DAC79418.1	WP_010903955.1	none	27680	108.69	31	31	0	3	3	5	iTRAQ 8plex (K N-term)	10024	hypothetical protein VNG_2614H [Halobacterium salinarum NRC-1]
789	AAG20028.1	DAC78761.1	WP_010903326.1	Q9HP42.1	3245	138.27	12	12	0	4	4	5	iTRAQ 8plex (K N-term)	37197	carbamoyl-phosphate synthase small subunit [Halobacterium salinarum NRC-1]
79	AAG20588.1	DAC79352.1	WP_012289523.1	none	761	361.6	32	32	0	11	11	54	iTRAQ 8plex (K N-term); Deamidation (NQ); iTRAQ 8plex (Y)	61880	dipeptide ABC transporter ATP-binding [Halobacterium salinarum NRC-1]
790	AAG18963.1	DAC77658.1	WP_010902258.1	none	2286	120.13	11	11	0	3	3	5	Carbamidomethylation; iTRAQ 8plex (K N-term)	39132	LPS biosynthesis [Halobacterium salinarum NRC-1]
791	none	DAC78139.1	none	none	3090	159.49	47	47	0	4	4	5	Carbamidomethylation; iTRAQ 8plex (K N-term)	9133	TPA_inf: glutaredoxin [Halobacterium salinarum NRC-1]
792	AAG20593.1	DAC79357.1	WP_010903895.1	none	2656	129.63	17	17	0	4	4	5	iTRAQ 8plex (K N-term); Deamidation (NQ)	23653	conserved hypothetical protein [Halobacterium salinarum NRC-1]
793	AAG20016.1	DAC78748.1	WP_010903314.1	none	2597	109.71	8	8	0	3	3	5	iTRAQ 8plex (K N-term)	48293	conserved hypothetical protein [Halobacterium salinarum NRC-1]
794	AAG20769.1	DAC79542.1	WP_010890434.1	none	3792	93.66	17	17	0	3	3	5	iTRAQ 8plex (K N-term)	23773	Vng6082h (plasmid) [Halobacterium salinarum NRC-1]
795	AAG20514.1	DAC79272.1	WP_010903816.1	none	1183	110.42	10	10	0	3	3	5	Carbamidomethylation; iTRAQ 8plex (K N-term)	42584	threonine synthase [Halobacterium salinarum NRC-1]
796	AAG19966.1	DAC78695.1	WP_012289369.1	Q9HPA4.1	3097	82.69	8	8	0	3	3	5	iTRAQ 8plex (K N-term)	31825	tRNA-pseudouridine synthase [Halobacterium salinarum NRC-1]
797	AAG18676.1	DAC77362.1	WP_010901973.1	none	4026	98.52	23	23	0	2	2	5	iTRAQ 8plex (K N-term)	8881	hypothetical protein VNG_0037H [Halobacterium salinarum NRC-1]
798	AAG19958.1	DAC78687.1	WP_010903256.1	none	4389	198.04	29	29	0	2	2	5	iTRAQ 8plex (K N-term); Deamidation (NQ)	16728	50S ribosomal protein L15P [Halobacterium salinarum NRC-1]
799	AAG20202.1	DAC78948.1	WP_010903503.1	none	1814	155.4	33	33	0	5	5	5	iTRAQ 8plex (K N-term); Deamidation (NQ)	20158	HAM1 protein homolog [Halobacterium salinarum NRC-1]
8	AAG19813.1	DAC78538.1	WP_010903110.1	none	96	448.98	70	70	0	23	23	187	Carbamidomethylation; iTRAQ 8plex (K N-term); Oxidation (M); Deamidation (NQ); iTRAQ 8plex (Y)	49439	conserved hypothetical protein [Halobacterium salinarum NRC-1]
80	AAG20349.1	DAC79100.1	WP_010903650.1	Q9HN72.1	61	322.65	35	35	0	24	24	54	Carbamidomethylation; iTRAQ 8plex (K N-term); Deamidation (NQ)	97527	leucine-tRNA synthetase [Halobacterium salinarum NRC-1]
800	AAG20146.1	DAC78887.1	WP_010903447.1	none	2161	165.26	14	14	0	5	5	5	Carbamidomethylation; iTRAQ 8plex (K N-term)	61300	glycerol-3-phosphate dehydrogenase chain A [Halobacterium salinarum NRC-1]
801	AAG19999.1	DAC78731.1	WP_010903297.1	none	2175	99.14	27	27	0	4	4	5	iTRAQ 8plex (K N-term)	22685	conserved hypothetical protein [Halobacterium salinarum NRC-1]
802	AAG20899.1	DAC79864.1	WP_010904112.1	none	2422	168.46	18	18	0	3	3	5	iTRAQ 8plex (K N-term)	24030	TRK potassium uptake system protein (plasmid) [Halobacterium salinarum NRC-1]
803	AAG20721.1	DAC79492.1	WP_010890524.1	none	2796	133.89	21	21	0	3	3	5	iTRAQ 8plex (K N-term)	19883	GvpH protein cluster A (plasmid) [Halobacterium salinarum NRC-1]
804	AAG19319.1	DAC78024.1	WP_010902615.1	none	3771	161.92	17	17	0	3	3	5	iTRAQ 8plex (K N-term); Deamidation (NQ)	33562	phosphoribosylformylglycinamidine cycloligase [Halobacterium salinarum NRC-1]
805	AAG19990.1	DAC78722.1	WP_010903288.1	Q9HP80.1	2739	128.29	14	14	0	2	2	5	iTRAQ 8plex (K N-term); Deamidation (NQ)	26180	conserved hypothetical protein [Halobacterium salinarum NRC-1]
806	AAG20234.1	DAC78981.1	WP_010903536.1	Q9HNI6.2	2488	103.76	8	8	0	2	2	5	iTRAQ 8plex (K N-term)	30131	imidazoleglycerol-phosphate synthase [Halobacterium salinarum NRC-1]
807	AAG20912.1	DAC79877.1	WP_010904125.1	none	3850	74.59	3	3	0	2	2	5	iTRAQ 8plex (K N-term)	67073	Vng6268c (plasmid) [Halobacterium salinarum NRC-1]
808	AAG18985.1	DAC77680.1	WP_010902280.1	none	3747	91.31	20	20	0	2	2	5	Carbamidomethylation; iTRAQ 8plex (K N-term)	11600	ferredoxin [Halobacterium salinarum NRC-1]
809	AAG18947.1	DAC77641.1	WP_012289150.1	none	4849	80.58	6	6	0	2	2	5	iTRAQ 8plex (K N-term); iTRAQ 8plex (Y)	37518	glucose-1-phosphate thymidylyltransferase [Halobacterium salinarum NRC-1]
81	AAG20262.1	DAC79010.1	WP_010903564.1	none	715	312.58	51	51	0	11	11	54	iTRAQ 8plex (K N-term); Deamidation (NQ); iTRAQ 8plex (Y)	34210	branched-chain amino acid aminotransferase [Halobacterium salinarum NRC-1]
810	AAG19758.1	DAC78479.1	WP_010903055.1	none	1366	170.01	24	24	0	4	4	5	Carbamidomethylation; iTRAQ 8plex (K N-term)	30877	translation initiation factor eIF-2B subunit delta [Halobacterium salinarum NRC-1]
811	AAG20252.1	DAC79000.1	WP_010903554.1	none	798	111.86	12	12	0	4	4	5	iTRAQ 8plex (K N-term); Deamidation (NQ)	44884	conserved hypothetical protein [Halobacterium salinarum NRC-1]
812	AAG20630.1	DAC79395.1	WP_010903932.1	Q9HME1.1	3470	114.49	23	23	0	5	5	5	Carbamidomethylation; iTRAQ 8plex (K N-term); Deamidation (NQ)	26441	conserved hypothetical protein [Halobacterium salinarum NRC-1]
813	AAG18984.1	DAC77679.1	WP_010902279.1	none	3963	130.1	12	12	0	4	4	5	iTRAQ 8plex (K N-term); Deamidation (NQ)	49280	conserved hypothetical protein [Halobacterium salinarum NRC-1]
814	AAG19979.1	DAC78709.1	WP_010903277.1	none	1444	129.64	20	20	0	4	4	5	Carbamidomethylation; iTRAQ 8plex (K N-term); Deamidation (NQ)	34295	hypothetical protein VNG_1751H [Halobacterium salinarum NRC-1]
815	AAG19205.1	DAC77909.1	WP_010902501.1	none	3906	108.54	18	18	0	4	4	5	iTRAQ 8plex (K N-term); Deamidation (NQ)	21897	conserved hypothetical protein [Halobacterium salinarum NRC-1]
816	AAG19246.1	DAC77951.1	WP_010902542.1	Q9HRB2.1	3934	133.01	29	29	0	4	4	5	Carbamidomethylation; iTRAQ 8plex (K N-term)	16002	glycerol-3-phosphate cytidyltransferase [Halobacterium salinarum NRC-1]
817	AAG19034.1	DAC77730.1	WP_010902330.1	none	2700	101.85	13	13	0	3	3	5	iTRAQ 8plex (K N-term); Deamidation (NQ)	39178	aspartate aminotransferase [Halobacterium salinarum NRC-1]
818	AAG18909.1	DAC77601.1	WP_010902203.1	none	2348	108.72	12	12	0	3	3	5	iTRAQ 8plex (K N-term)	25934	purine phosphoribosyltransferase [Halobacterium salinarum NRC-1]
819	AAG19333.1	DAC78039.1	WP_010902630.1	none	1694	143.89	22	22	0	3	3	5	Carbamidomethylation; iTRAQ 8plex (K N-term); Oxidation (M); Deamidation (NQ)	28969	uridine phosphorylase [Halobacterium salinarum NRC-1]
82	AAG20453.1	DAC79210.1	WP_010903755.1	none	544	275.12	48	48	0	13	13	54	iTRAQ 8plex (K N-term); Oxidation (M); Deamidation (NQ); iTRAQ 8plex (Y)	31052	conserved hypothetical protein [Halobacterium salinarum NRC-1]
820	AAG20717.1	DAC79488.1	WP_010890528.1	Q9HI27.1	3292	117.57	16	16	0	3	3	5	iTRAQ 8plex (K N-term); Deamidation (NQ)	31994	GvpL protein cluster A (plasmid) [Halobacterium salinarum NRC-1]
821	AAG18986.1	DAC77681.1	WP_010902281.1	none	3625	147.77	11	11	0	3	3	5	Carbamidomethylation; iTRAQ 8plex (K N-term)	38622	conserved hypothetical protein [Halobacterium salinarum NRC-1]
822	AAG20557.1	DAC79318.1	WP_010903859.1	none	1164	102.46	12	12	0	3	3	5	iTRAQ 8plex (K N-term)	31669	conserved hypothetical protein [Halobacterium salinarum NRC-1]
823	AAG19690.1	DAC78408.1	WP_010902986.1	Q9HQ27.1	2456	97.31	14	14	0	3	3	5	iTRAQ 8plex (K N-term)	35814	DNA repair protein [Halobacterium salinarum NRC-1]
824	AAG20074.1	DAC78809.1	WP_010903373.1	none	4403	100.75	18	18	0	3	3	5	iTRAQ 8plex (K N-term)	18482	conserved hypothetical protein [Halobacterium salinarum NRC-1]
825	none	DAC77537.1	WP_010902143.1	Q9HSF8.2	3124	91.07	11	11	0	3	3	5	iTRAQ 8plex (K N-term)	25209	TPA_inf: (S)-3-O-geranylgeranylglyceryl phosphatesynthase 1 [Halobacterium salinarum NRC-1]
826	AAG19582.1	DAC78299.1	WP_010902878.1	none	4462	80.67	7	7	0	3	3	5	iTRAQ 8plex (K N-term)	42672	hypothetical protein VNG_1214H [Halobacterium salinarum NRC-1]
827	AAG19987.1	DAC78717.1	WP_173362414.1	none	2662	102.59	13	13	0	3	3	5	iTRAQ 8plex (K N-term); iTRAQ 8plex (Y)	35622	putative ABC transporter [Halobacterium salinarum NRC-1]
828	AAG19655.1	DAC78373.1	WP_010902951.1	none	5073	79.54	10	10	0	2	2	5	iTRAQ 8plex (K N-term)	20898	3-methyladenine DNA glycosylase [Halobacterium salinarum NRC-1]
829	AAG18933.1	DAC77627.1	WP_012289146.1	none	3737	75.72	4	4	0	2	2	5	iTRAQ 8plex (K N-term); Deamidation (NQ)	50396	acyl-CoA dehydrogenase [Halobacterium salinarum NRC-1]
83	AAG19732.1	DAC78452.1	WP_012289325.1	Q9HPY5.2	512	328.59	34	34	0	9	9	54	Carbamidomethylation; iTRAQ 8plex (K N-term); Deamidation (NQ); iTRAQ 8plex (Y)	45181	glycine hydroxymethyltransferase [Halobacterium salinarum NRC-1]
830	AAG19088.1	DAC77791.1	WP_012289185.1	none	3725	110.42	10	10	0	2	2	5	iTRAQ 8plex (K N-term)	23615	conserved hypothetical protein [Halobacterium salinarum NRC-1]
831	AAG18797.1	DAC77484.1	WP_010902092.1	Q9HSK7.1	3009	90.56	8	8	0	2	2	5	iTRAQ 8plex (K N-term)	29150	endonuclease IV [Halobacterium salinarum NRC-1]
832	AAG20278.1	DAC79026.1	WP_010903580.1	Q9HNE2.1	3672	171.95	39	39	0	2	2	5	iTRAQ 8plex (K N-term)	12388	H+-transporting ATP synthase subunit F [Halobacterium salinarum NRC-1]
833	AAG20582.1	DAC79346.1	WP_010903884.1	none	2947	65.65	17	17	0	2	2	5	iTRAQ 8plex (K N-term); iTRAQ 8plex (Y)	15332	hypothetical protein VNG_2521H [Halobacterium salinarum NRC-1]
837	AAG19126.1	DAC77831.1	WP_010902422.1	none	2353	139.35	18	18	0	5	5	5	iTRAQ 8plex (K N-term); Deamidation (NQ)	36472	hypothetical protein VNG_0622H [Halobacterium salinarum NRC-1]
838	AAG20128.1	DAC78867.1	WP_010903428.1	Q9HNU2.1	2773	148.97	35	35	0	4	4	5	iTRAQ 8plex (K N-term); Deamidation (NQ)	22980	phosphoribosylformylglycinamide synthase I [Halobacterium salinarum NRC-1]
839	AAG19353.1	DAC78059.1	WP_010902649.1	none	2645	134.93	16	16	0	4	4	5	iTRAQ 8plex (K N-term); Deamidation (NQ)	40384	spermidine/putrescine ABC transporter ATP-binding [Halobacterium salinarum NRC-1]
84	AAG19545.1	DAC78259.1	WP_010902840.1	none	709	274.2	78	78	0	15	15	54	iTRAQ 8plex (K N-term); Deamidation (NQ); iTRAQ 8plex (Y)	21975	conserved hypothetical protein [Halobacterium salinarum NRC-1]
840	AAG19239.1	DAC77943.1	WP_010902535.1	none	1460	148.77	16	16	0	4	4	5	iTRAQ 8plex (K N-term)	37078	phosphate regulatory protein homolog [Halobacterium salinarum NRC-1]
841	AAG20136.1	DAC78875.1	WP_010903436.1	none	1988	117.59	49	49	0	4	4	5	iTRAQ 8plex (K N-term)	10200	hypothetical protein VNG_1954H [Halobacterium salinarum NRC-1]
842	AAG19745.1	DAC78465.1	WP_010903042.1	Q9HPX2.1	3482	139.26	18	18	0	4	4	5	iTRAQ 8plex (K N-term); Deamidation (NQ)	36381	deoxyhypusine synthase [Halobacterium salinarum NRC-1]
843	AAG20422.1	DAC79175.1	WP_010903724.1	none	1744	113.83	20	20	0	4	4	5	iTRAQ 8plex (K N-term)	20544	conserved hypothetical protein [Halobacterium salinarum NRC-1]
844	AAG20584.1	DAC79348.1	WP_012289522.1	none	2745	184.6	46	46	0	3	3	5	iTRAQ 8plex (K N-term); Deamidation (NQ)	13810	hypothetical protein VNG_2523H [Halobacterium salinarum NRC-1]
845	AAG19133.1	DAC77838.1	WP_010902429.1	Q9HRM5.1	2317	112.26	33	33	0	3	3	5	iTRAQ 8plex (K N-term)	13719	riboflavin synthase beta subunit [Halobacterium salinarum NRC-1]
846	AAG19103.1	DAC77806.1	WP_010902399.1	none	4875	98.46	15	15	0	3	3	5	iTRAQ 8plex (K N-term)	25171	endonuclease III [Halobacterium salinarum NRC-1]
847	AAG19530.1	DAC78244.1	WP_010902825.1	none	2982	145.12	16	16	0	3	3	5	iTRAQ 8plex (K N-term)	23999	ornithine carbamoyltransferase [Halobacterium salinarum NRC-1]
848	AAG20726.1	DAC79700.1	WP_010890519.1	none	4893	100.59	58	58	0	3	3	5	iTRAQ 8plex (K N-term); Deamidation (NQ)	8005	GvpA protein cluster A (plasmid) [Halobacterium salinarum NRC-1]
849	AAG18989.1	DAC77684.1	WP_012289156.1	Q9HS19.2	2067	79.48	15	15	0	3	3	5	iTRAQ 8plex (K N-term)	32414	dihydrodipicolinate synthase [Halobacterium salinarum NRC-1]
85	AAG19913.1	DAC78641.1	WP_010903210.1	none	14	343.53	46	46	0	17	17	53	iTRAQ 8plex (K N-term); Deamidation (NQ)	56675	Htr1 transducer [Halobacterium salinarum NRC-1]
850	none	DAC79055.1	WP_012289449.1	none	3023	126.52	28	28	0	5	5	5	iTRAQ 8plex (K N-term)	13573	TPA_inf: cupin 2 barrel domain protein [Halobacterium salinarum NRC-1]
851	AAG19524.1	DAC78238.1	WP_010902819.1	Q9HQJ1.1	2861	152.32	56	56	0	2	2	5	Carbamidomethylation; iTRAQ 8plex (K N-term)	7443	DNA-directed RNA polymerase subunit N [Halobacterium salinarum NRC-1]
852	none	DAC78434.1	WP_010903012.1	none	3377	107.84	19	19	0	2	2	5	iTRAQ 8plex (K N-term)	17738	TPA_inf: phosphopantetheine adenylyltransferase [Halobacterium salinarum NRC-1]
853	AAG20903.1	DAC79868.1	WP_010904116.1	none	2867	99.93	27	27	0	2	2	5	iTRAQ 8plex (K N-term)	9505	Vng6255c (plasmid) [Halobacterium salinarum NRC-1]
854	AAG20901.1	DAC79866.1	WP_010904114.1	none	3810	116.07	21	21	0	2	2	5	iTRAQ 8plex (K N-term)	11236	Vng6251h (plasmid) [Halobacterium salinarum NRC-1]
855	AAG20061.1	DAC78796.1	WP_010903360.1	none	1653	86.74	5	5	0	2	2	5	iTRAQ 8plex (K N-term)	41210	conserved hypothetical protein [Halobacterium salinarum NRC-1]
858	AAG19045.1	DAC77741.1	WP_010902341.1	Q9HRW3.1	1142	108.43	4	4	0	3	3	4	Carbamidomethylation; iTRAQ 8plex (K N-term)	96970	conserved hypothetical protein [Halobacterium salinarum NRC-1]
86	AAG19224.1	DAC77928.1	WP_010902520.1	none	34	288.82	36	36	0	23	23	53	Carbamidomethylation; iTRAQ 8plex (K N-term); Deamidation (NQ); iTRAQ 8plex (Y)	78726	protein kinase [Halobacterium salinarum NRC-1]
860	AAG19671.1	DAC78389.1	WP_012289312.1	Q9HQ46.2	2498	94.14	7	7	0	4	4	4	iTRAQ 8plex (K N-term)	54847	photolyase/cryptochrome [Halobacterium salinarum NRC-1]
861	AAG19789.1	DAC78512.1	WP_010903086.1	none	2127	92.85	20	20	0	3	3	4	iTRAQ 8plex (K N-term)	16849	hypothetical protein VNG_1487H [Halobacterium salinarum NRC-1]
862	AAG20647.1	DAC79412.1	WP_010903949.1	none	2633	117.47	14	14	0	3	3	4	iTRAQ 8plex (K N-term)	30866	conserved hypothetical protein [Halobacterium salinarum NRC-1]
863	AAG20728.1	DAC79702.1	WP_010890517.1	Q9HI16.1	2804	104.99	8	8	0	3	3	4	iTRAQ 8plex (K N-term)	39229	GvpN protein cluster A (plasmid) [Halobacterium salinarum NRC-1]
864	AAG19552.1	DAC78268.1	WP_010902848.1	Q9HQG3.1	2430	177.24	26	26	0	4	4	4	iTRAQ 8plex (K N-term)	22499	fibrillarin [Halobacterium salinarum NRC-1]
865	AAG18777.1	DAC77463.1	WP_010902072.1	Q9HSM6.1	1871	130.29	6	6	0	3	3	4	iTRAQ 8plex (K N-term); Deamidation (NQ)	67918	DNA mismatch repair protein [Halobacterium salinarum NRC-1]
866	AAG20235.1	DAC78983.1	WP_010903537.1	none	4267	77.22	12	12	0	3	3	4	Carbamidomethylation; iTRAQ 8plex (K N-term); Deamidation (NQ)	39820	N2 N2-dimethylguanosine tRNA methyltransferase [Halobacterium salinarum NRC-1]
867	AAG20439.1	DAC79195.1	WP_010903741.1	none	1766	155.94	12	12	0	4	4	4	Carbamidomethylation; iTRAQ 8plex (K N-term)	49288	conserved hypothetical protein [Halobacterium salinarum NRC-1]
868	none	DAC78186.1	WP_010902768.1	none	2195	109.95	11	11	0	4	4	4	iTRAQ 8plex (K N-term)	41713	TPA_inf: glycerol-3-phosphate dehydrogenase subunit A [Halobacterium salinarum NRC-1]
869	AAG19173.1	DAC77878.1	WP_012289210.1	none	3440	124.92	10	10	0	4	4	4	Carbamidomethylation; iTRAQ 8plex (K N-term); Deamidation (NQ)	42586	farnesyl-diphosphate farnesyltransferase [Halobacterium salinarum NRC-1]
87	AAG20669.1	DAC79436.1	WP_010903972.1	none	89	285.86	29	29	0	24	24	53	Carbamidomethylation; iTRAQ 8plex (K N-term); Deamidation (NQ)	107521	excision nuclease chain A [Halobacterium salinarum NRC-1]
870	none	DAC77632.1	WP_049892484.1	Q9HS70.2	3068	79.32	8	8	0	4	4	4	iTRAQ 8plex (K N-term)	47568	TPA_inf: D-aminoacyl-tRNA deacylase [Halobacterium salinarum NRC-1]
871	AAG18852.1	DAC77540.1	WP_010902146.1	none	4467	89.97	19	19	0	3	3	4	iTRAQ 8plex (K N-term)	19862	hypothetical protein VNG_0256H [Halobacterium salinarum NRC-1]
872	AAG19515.1	DAC78229.1	WP_010902810.1	none	2766	133.8	55	55	0	3	3	4	iTRAQ 8plex (K N-term)	8329	hypothetical protein VNG_1130H [Halobacterium salinarum NRC-1]
873	AAG20842.1	DAC79810.1	WP_010904055.1	none	3120	112.37	14	14	0	3	3	4	Carbamidomethylation; iTRAQ 8plex (K N-term)	25291	TRK potassium uptake system protein (plasmid) [Halobacterium salinarum NRC-1]
874	AAG19985.1	DAC78715.1	WP_010903283.1	none	4162	98.1	5	5	0	2	2	4	iTRAQ 8plex (K N-term)	57071	Htr7 transducer [Halobacterium salinarum NRC-1]
876	AAG19065.1	DAC77765.1	WP_012289176.1	none	1264	95.48	10	10	0	4	4	4	Carbamidomethylation; iTRAQ 8plex (K N-term)	45627	conserved hypothetical protein [Halobacterium salinarum NRC-1]
877	AAG18776.1	DAC77462.1	WP_010902071.1	none	1310	132.16	15	15	0	4	4	4	iTRAQ 8plex (K N-term)	33644	2-keto-3-deoxygluconate kinase [Halobacterium salinarum NRC-1]
878	AAG18990.1	DAC77685.1	WP_010902285.1	none	1036	129.64	11	11	0	4	4	4	iTRAQ 8plex (K N-term); Deamidation (NQ)	43007	hypothetical protein VNG_0447H [Halobacterium salinarum NRC-1]
879	none	DAC78726.1	WP_012289376.1	none	1874	69.68	4	4	0	3	3	4	iTRAQ 8plex (K N-term)	64650	TPA_inf: UbiB family protein [Halobacterium salinarum NRC-1]
88	AAG20524.1	DAC79283.1	WP_010903826.1	Q9HMP7.1	1884	293.48	82	82	0	8	8	53	Carbamidomethylation; iTRAQ 8plex (K N-term); Oxidation (M); Deamidation (NQ); iTRAQ 8plex (Y)	20100	starvation induced DNA binding protein [Halobacterium salinarum NRC-1]
880	AAG19570.1	DAC78286.1	WP_010902866.1	none	3136	90.47	7	7	0	3	3	4	iTRAQ 8plex (K N-term); Deamidation (NQ)	49429	conserved hypothetical protein [Halobacterium salinarum NRC-1]
881	AAG20599.1	DAC79363.1	WP_010903901.1	Q9HMH2.1	4781	113.18	20	20	0	3	3	4	iTRAQ 8plex (K N-term); Deamidation (NQ)	22964	conserved hypothetical protein [Halobacterium salinarum NRC-1]
882	AAG20352.1	DAC79103.1	WP_010903653.1	none	2272	123.45	18	18	0	3	3	4	iTRAQ 8plex (K N-term); Deamidation (NQ)	20069	conserved hypothetical protein [Halobacterium salinarum NRC-1]
883	AAG18791.1	DAC77478.1	WP_010902086.1	none	1846	73.88	16	16	0	3	3	4	iTRAQ 8plex (K N-term)	27506	hypothetical protein VNG_0176H [Halobacterium salinarum NRC-1]
884	AAG20803.1	DAC79776.1	WP_010890490.1	none	1470	92.77	18	18	0	3	3	4	iTRAQ 8plex (K N-term)	18078	Vng6128h (plasmid) [Halobacterium salinarum NRC-1]
885	AAG19593.1	DAC78310.1	WP_010902889.1	Q9HQC2.1	2164	123.55	10	10	0	3	3	4	iTRAQ 8plex (K N-term); Deamidation (NQ)	42420	chorismate synthase [Halobacterium salinarum NRC-1]
886	AAG19823.1	DAC78549.1	WP_010903121.1	none	2784	102.13	13	13	0	4	4	4	iTRAQ 8plex (K N-term)	44244	conserved hypothetical protein [Halobacterium salinarum NRC-1]
887	AAG19237.1	DAC77941.1	WP_010902533.1	none	2097	79.78	10	10	0	3	3	4	iTRAQ 8plex (K N-term)	36238	conserved hypothetical protein [Halobacterium salinarum NRC-1]
888	AAG18991.1	DAC77686.1	WP_010902286.1	Q9HS17.1	2324	71.31	10	10	0	3	3	4	iTRAQ 8plex (K N-term)	37510	glucose dehydrogenase [Halobacterium salinarum NRC-1]
889	none	DAC78270.1	WP_012289287.1	none	2751	107.01	22	22	0	3	3	4	Carbamidomethylation; iTRAQ 8plex (K N-term)	21114	TPA_inf: Lrp/AsnC family transcription regulator [Halobacterium salinarum NRC-1]
89	none	DAC79242.1	WP_012289496.1	none	1413	291.83	37	37	0	7	7	52	Carbamidomethylation; iTRAQ 8plex (K N-term); Deamidation (NQ); iTRAQ 8plex (Y)	31613	TPA_inf: TtuD family sulfurtransferase [Halobacterium salinarum NRC-1]
890	AAG19480.1	DAC78193.1	WP_010902775.1	Q9HQN3.1	2613	73.08	7	7	0	3	3	4	iTRAQ 8plex (K N-term)	60165	2-succinyl-6-hydroxy-2 4-cyclohexadiene-1-carboxylate synthase [Halobacterium salinarum NRC-1]
891	AAG20671.1	DAC79438.1	WP_012289531.1	none	2779	122.74	11	11	0	3	3	4	iTRAQ 8plex (K N-term)	38772	geranylgeranyl hydrogenase [Halobacterium salinarum NRC-1]
892	AAG18735.1	DAC77420.1	WP_010902030.1	none	2185	112.98	4	4	0	3	3	4	iTRAQ 8plex (K N-term); Deamidation (NQ)	113900	type I restriction modification enzyme R subunit [Halobacterium salinarum NRC-1]
893	AAG19399.1	DAC78106.1	WP_010902696.1	none	1767	85.99	8	8	0	3	3	4	iTRAQ 8plex (K N-term)	38565	conserved hypothetical protein [Halobacterium salinarum NRC-1]
894	AAG19696.1	DAC78414.1	WP_010902992.1	Q9HQ21.1	3862	148.78	50	50	0	3	3	4	iTRAQ 8plex (K N-term); Deamidation (NQ)	10213	signal recognition particle [Halobacterium salinarum NRC-1]
895	AAG20566.1	DAC79330.1	WP_010903868.1	none	2748	95.81	7	7	0	3	3	4	Carbamidomethylation; iTRAQ 8plex (K N-term); Deamidation (NQ)	42571	conserved hypothetical protein [Halobacterium salinarum NRC-1]
896	AAG20583.1	DAC79347.1	WP_010903885.1	none	3087	107.3	13	13	0	2	2	4	iTRAQ 8plex (K N-term)	19841	conserved hypothetical protein [Halobacterium salinarum NRC-1]
897	AAG20495.1	DAC79253.1	WP_010903797.1	none	3687	142.63	14	14	0	2	2	4	iTRAQ 8plex (K N-term); Deamidation (NQ)	23477	conserved hypothetical protein [Halobacterium salinarum NRC-1]
898	AAG18747.1	DAC77435.1	WP_012289098.1	none	2660	126.51	12	12	0	2	2	4	Carbamidomethylation; iTRAQ 8plex (K N-term); Deamidation (NQ)	27095	conserved hypothetical protein [Halobacterium salinarum NRC-1]
899	AAG19872.1	DAC78599.1	WP_012289360.1	none	2337	83.21	13	13	0	2	2	4	iTRAQ 8plex (K N-term); Deamidation (NQ)	19941	conserved hypothetical protein [Halobacterium salinarum NRC-1]
9	AAG20452.1	DAC79209.1	WP_136361700.1	none	153	413.1	48	48	0	22	22	164	iTRAQ 8plex (K N-term); Oxidation (M); Deamidation (NQ); iTRAQ 8plex (Y)	72285	dipeptide ABC transporter dipeptide-binding [Halobacterium salinarum NRC-1]
90	AAG20768.1	DAC79541.1	WP_010904022.1	Q9HHE4.1	229	316.66	61	61	0	18	18	51	Carbamidomethylation; iTRAQ 8plex (K N-term); Oxidation (M); Deamidation (NQ); iTRAQ 8plex (Y)	38343	carotenoid biosynthetic protein (plasmid) [Halobacterium salinarum NRC-1]
900	AAG20690.1	DAC79460.1	WP_010903994.1	none	3458	83.94	18	18	0	2	2	4	iTRAQ 8plex (K N-term)	14513	transcription termination-antitermination factor [Halobacterium salinarum NRC-1]
901	AAG19233.1	DAC77937.1	WP_010902529.1	none	3276	91.22	10	10	0	2	2	4	iTRAQ 8plex (K N-term)	25349	hypothetical protein VNG_0759H [Halobacterium salinarum NRC-1]
902	AAG19682.1	DAC78400.1	WP_010902978.1	none	3832	70.56	18	18	0	2	2	4	iTRAQ 8plex (K N-term)	9882	conserved hypothetical protein [Halobacterium salinarum NRC-1]
903	AAG19169.1	DAC77874.1	WP_010902465.1	none	3940	116.14	25	25	0	2	2	4	iTRAQ 8plex (K N-term)	13249	conserved hypothetical protein [Halobacterium salinarum NRC-1]
907	AAG18726.1	DAC77411.1	WP_010902021.1	none	4806	100.66	42	42	0	4	4	4	iTRAQ 8plex (K N-term); Deamidation (NQ)	14306	putative heat shock protein [Halobacterium salinarum NRC-1]
908	AAG20147.1	DAC78888.1	WP_010903448.1	Q9HNS3.1	2220	115.97	10	10	0	4	4	4	iTRAQ 8plex (K N-term)	43945	glycerol-3-phosphate dehydrogenase chain B [Halobacterium salinarum NRC-1]
909	none	DAC79013.1	WP_010903567.1	none	2187	124.49	25	25	0	4	4	4	iTRAQ 8plex (K N-term); Deamidation (NQ)	22949	TPA_inf: 3 4-dihydroxy-2-butanone 4-phosphate synthase [Halobacterium salinarum NRC-1]
91	AAG20564.1	DAC79328.1	WP_012289518.1	none	832	248.51	37	37	0	11	11	51	Carbamidomethylation; iTRAQ 8plex (K N-term); Deamidation (NQ); iTRAQ 8plex (Y)	36762	glutaryl-CoA dehydrogenase [Halobacterium salinarum NRC-1]
910	AAG20612.1	DAC79376.1	WP_010903914.1	none	2118	97.37	10	10	0	4	4	4	iTRAQ 8plex (K N-term); Deamidation (NQ)	41318	hypothetical protein VNG_2562H [Halobacterium salinarum NRC-1]
911	AAG19697.1	DAC78415.1	WP_010902993.1	Q9HQ20.1	2845	171.39	14	14	0	3	3	4	Carbamidomethylation; iTRAQ 8plex (K N-term)	37713	iron (III) ABC transporter ATP-binding [Halobacterium salinarum NRC-1]
912	AAG18731.1	DAC77416.1	WP_010902026.1	none	1374	106.22	13	13	0	3	3	4	iTRAQ 8plex (K N-term)	32877	phosphoglycerate dehydrogenase [Halobacterium salinarum NRC-1]
913	AAG18790.1	DAC77477.1	WP_010902085.1	none	3174	79.34	16	16	0	3	3	4	Carbamidomethylation; iTRAQ 8plex (K N-term)	23967	TRK potassium uptake system protein [Halobacterium salinarum NRC-1]
914	AAG20471.1	DAC79228.1	WP_010903773.1	none	3007	95.17	38	38	0	3	3	4	iTRAQ 8plex (K N-term); Deamidation (NQ)	13704	hypothetical protein VNG_2376H [Halobacterium salinarum NRC-1]
915	AAG19627.1	DAC78345.1	WP_010902923.1	Q9HQ89.1	3237	127.94	24	24	0	3	3	4	iTRAQ 8plex (K N-term)	17306	molybdenum cofactor biosynthesis protein [Halobacterium salinarum NRC-1]
916	AAG19981.1	DAC78711.1	WP_010903279.1	none	1783	94.07	7	7	0	3	3	4	iTRAQ 8plex (K N-term)	51430	photolyase/cryptochrome [Halobacterium salinarum NRC-1]
917	AAG19850.1	DAC78577.1	WP_012289356.1	Q9HPL7.1	5205	90.27	8	8	0	3	3	4	iTRAQ 8plex (K N-term)	45485	cobyrinic acid a c-diamide synthase [Halobacterium salinarum NRC-1]
918	AAG20015.1	DAC78747.1	WP_010903313.1	Q9HP55.1	3289	114.8	13	13	0	3	3	4	Carbamidomethylation; iTRAQ 8plex (K N-term)	30031	homoserine kinase [Halobacterium salinarum NRC-1]
919	AAG19572.1	DAC78288.1	WP_010902868.1	none	3682	126.29	20	20	0	3	3	4	iTRAQ 8plex (K N-term)	22597	fuculose-1-phosphate aldolase [Halobacterium salinarum NRC-1]
92	AAG19499.1	DAC78213.1	WP_010902794.1	none	969	255.96	58	58	0	12	12	51	iTRAQ 8plex (K N-term); Deamidation (NQ); iTRAQ 8plex (Y)	37213	50S ribosomal protein L10P [Halobacterium salinarum NRC-1]
920	AAG19569.1	DAC78285.1	WP_010902865.1	none	3695	159.85	24	24	0	2	2	4	Carbamidomethylation; iTRAQ 8plex (K N-term)	16488	bacterioferritin comigrating protein [Halobacterium salinarum NRC-1]
921	AAG20062.1	DAC78797.1	WP_010903361.1	Q9HP08.1	3724	110.63	17	17	0	2	2	4	iTRAQ 8plex (K N-term)	21472	deoxyribose-phosphate aldolase [Halobacterium salinarum NRC-1]
922	AAG19901.1	DAC78628.1	WP_010903199.1	Q9HPG6.1	2859	127.14	15	15	0	2	2	4	iTRAQ 8plex (K N-term)	20945	anthranilate synthase beta chain [Halobacterium salinarum NRC-1]
923	AAG20169.1	DAC78911.1	WP_010903470.1	none	27700	90.62	20	20	0	2	2	4	iTRAQ 8plex (K N-term)	12632	hypothetical protein VNG_1998H [Halobacterium salinarum NRC-1]
924	AAG19609.1	DAC78327.1	WP_010902905.1	none	3793	98.97	6	6	0	2	2	4	iTRAQ 8plex (K N-term)	37544	hypothetical protein VNG_1250H [Halobacterium salinarum NRC-1]
925	AAG19618.1	DAC78336.1	WP_010902914.1	none	3134	84.41	40	40	0	2	2	4	Carbamidomethylation; iTRAQ 8plex (K N-term)	6763	hypothetical protein VNG_1261H [Halobacterium salinarum NRC-1]
926	AAG18806.1	DAC77493.1	WP_012289117.1	Q9HSJ8.2	3112	80.07	12	12	0	2	2	4	Carbamidomethylation; iTRAQ 8plex (K N-term)	15230	hypothetical protein VNG_0195H [Halobacterium salinarum NRC-1]
927	AAG19778.1	DAC78500.1	WP_012289338.1	none	3939	74.07	7	7	0	2	2	4	iTRAQ 8plex (K N-term)	28789	carboxylesterase [Halobacterium salinarum NRC-1]
928	AAG19667.1	DAC78385.1	WP_010902963.1	none	3249	69.35	9	9	0	2	2	4	iTRAQ 8plex (K N-term)	20056	flavoprotein [Halobacterium salinarum NRC-1]
929	AAG19145.1	DAC77850.1	WP_010902441.1	none	5060	83.61	3	3	0	2	2	4	iTRAQ 8plex (K N-term)	73797	F420H2:quinone oxidoreductase chain L [Halobacterium salinarum NRC-1]
93	AAG20336.1	DAC79087.1	WP_010903637.1	none	122	355.19	58	58	0	19	19	52	Carbamidomethylation; iTRAQ 8plex (K N-term); Deamidation (NQ); iTRAQ 8plex (Y)	47982	phosphomannomutase [Halobacterium salinarum NRC-1]
930	AAG19230.1	DAC77934.1	WP_012289218.1	Q9HRC8.2	6237	75.11	13	13	0	2	2	4	iTRAQ 8plex (K N-term)	22770	conserved hypothetical protein [Halobacterium salinarum NRC-1]
931	AAG20126.1	DAC78865.1	WP_010903426.1	none	3922	65.73	16	16	0	2	2	4	iTRAQ 8plex (K N-term)	12188	hypothetical protein VNG_1942H [Halobacterium salinarum NRC-1]
932	AAG19824.1	DAC78550.1	WP_010903122.1	none	3900	104.33	8	8	0	2	2	4	iTRAQ 8plex (K N-term)	28878	hypothetical protein VNG_1538H [Halobacterium salinarum NRC-1]
937	AAG19382.1	DAC78089.1	WP_010902679.1	none	5138	118.5	56	56	0	3	3	3	Carbamidomethylation; iTRAQ 8plex (K N-term)	8848	hypothetical protein VNG_0959H [Halobacterium salinarum NRC-1]
938	AAG20284.1	DAC79032.1	WP_012289442.1	none	3368	126.74	21	21	0	3	3	3	iTRAQ 8plex (K N-term)	24791	membrane protein [Halobacterium salinarum NRC-1]
939	AAG20528.1	DAC79287.1	WP_012289509.1	none	2142	82.16	6	6	0	2	2	3	iTRAQ 8plex (K N-term)	36044	l-allo-threonine aldolase [Halobacterium salinarum NRC-1]
94	none	DAC77660.1	WP_012289152.1	none	223	325.09	41	41	0	16	16	51	Carbamidomethylation; iTRAQ 8plex (K N-term); Deamidation (NQ)	56745	TPA_inf: phosphoribosylglycinamide formyltransferase /phosphoribosylaminoimidazolecarboxamide formyltransferase [Halobacterium salinarum NRC-1]
940	AAG19598.1	DAC78315.1	WP_010902894.1	none	1828	87.17	7	7	0	3	3	3	iTRAQ 8plex (K N-term)	50656	conserved hypothetical protein [Halobacterium salinarum NRC-1]
941	AAG20915.1	DAC79880.1	WP_173362416.1	Q9HHR1.2	9081	108.6	8	8	0	3	3	3	iTRAQ 8plex (K N-term)	52914	orc / cell division control protein 6 (plasmid) [Halobacterium salinarum NRC-1]
942	AAG18647.1	DAC77335.1	WP_010901945.1	none	3588	86.88	6	6	0	2	2	3	iTRAQ 8plex (K N-term)	39011	conserved hypothetical protein [Halobacterium salinarum NRC-1]
943	AAG20445.1	DAC79202.1	WP_012289489.1	none	3925	65.17	7	7	0	2	2	3	iTRAQ 8plex (K N-term)	28084	hypothetical protein VNG_2340H [Halobacterium salinarum NRC-1]
944	AAG20509.1	DAC79267.1	WP_010903811.1	none	3957	61.06	3	3	0	3	3	3	iTRAQ 8plex (K N-term)	108106	glycolate oxidase subunit [Halobacterium salinarum NRC-1]
945	AAG19475.1	DAC78188.1	WP_010902770.1	none	1844	90.78	7	7	0	2	2	3	iTRAQ 8plex (K N-term)	50378	long-chain fatty-acid-CoA ligase [Halobacterium salinarum NRC-1]
946	none	DAC79057.1	WP_012289450.1	none	2295	53.07	2	2	0	2	2	3	iTRAQ 8plex (K N-term)	75873	TPA_inf: archaea-specific helicase AshA [Halobacterium salinarum NRC-1]
948	AAG20926.1	DAC79891.1	WP_010904139.1	none	3818	193.04	55	55	0	3	3	3	iTRAQ 8plex (K N-term); Oxidation (M)	10188	Vng6288c (plasmid) [Halobacterium salinarum NRC-1]
949	none	DAC77887.1	WP_049892491.1	none	4941	55.13	5	5	0	2	2	3	iTRAQ 8plex (K N-term)	36466	TPA_inf: ABC-type transport system permease protein [Halobacterium salinarum NRC-1]
95	AAG20043.1	DAC78777.1	WP_012289388.1	Q9HP27.2	166	312.77	28	28	0	17	17	50	iTRAQ 8plex (K N-term); iTRAQ 8plex (Y)	73928	threonyl-tRNA synthetase [Halobacterium salinarum NRC-1]
950	AAG19390.1	DAC78097.1	WP_010902687.1	none	2654	97.76	21	21	0	2	2	3	iTRAQ 8plex (K N-term)	11005	chemotaxis protein [Halobacterium salinarum NRC-1]
951	AAG20070.1	DAC78805.1	WP_010903369.1	none	3220	111.77	7	7	0	2	2	3	iTRAQ 8plex (K N-term)	41712	conserved hypothetical protein [Halobacterium salinarum NRC-1]
952	AAG19774.1	DAC78496.1	WP_012289337.1	Q9HPU3.2	4860	110.33	12	12	0	3	3	3	iTRAQ 8plex (K N-term)	47175	DNA primase [Halobacterium salinarum NRC-1]
953	AAG20071.1	DAC78806.1	WP_010903370.1	none	3841	114.19	12	12	0	3	3	3	iTRAQ 8plex (K N-term)	39191	spermidine/putrescine ABC transporter [Halobacterium salinarum NRC-1]
954	AAG19117.1	DAC77820.1	WP_010902413.1	none	3743	103.62	23	23	0	3	3	3	iTRAQ 8plex (K N-term)	23088	conserved hypothetical protein [Halobacterium salinarum NRC-1]
955	AAG20290.1	DAC79039.1	WP_010903592.1	none	4295	92.5	10	10	0	3	3	3	iTRAQ 8plex (K N-term)	31817	putative isopentenyl pyrophosphate isomerase [Halobacterium salinarum NRC-1]
956	AAG19214.1	DAC77918.1	WP_010902510.1	none	3186	64.06	5	5	0	3	3	3	iTRAQ 8plex (K N-term); Deamidation (NQ)	68222	signal-transducing histidine kinase homolog [Halobacterium salinarum NRC-1]
957	AAG19122.1	DAC77827.1	WP_197535906.1	none	4154	137.44	5	5	0	2	2	3	iTRAQ 8plex (K N-term)	66834	Htr16 transducer [Halobacterium salinarum NRC-1]
958	AAG19397.1	DAC78104.1	WP_010902694.1	none	4012	82.17	12	12	0	2	2	3	iTRAQ 8plex (K N-term)	21190	hypothetical protein VNG_0978H [Halobacterium salinarum NRC-1]
959	AAG20139.1	DAC78879.1	WP_010903439.1	Q9HNT1.1	3356	91.47	5	5	0	2	2	3	Carbamidomethylation; iTRAQ 8plex (K N-term)	53507	archaeosine tRNA-ribosyltransferase [Halobacterium salinarum NRC-1]
96	AAG19685.1	DAC78403.1	WP_010902981.1	Q9HQ32.1	162	290.82	34	34	0	18	18	50	Carbamidomethylation; iTRAQ 8plex (K N-term); Deamidation (NQ)	66826	Glu-tRNA amidotransferase [Halobacterium salinarum NRC-1]
960	AAG19591.1	DAC78308.1	WP_010902887.1	none	3952	66.59	8	8	0	2	2	3	Carbamidomethylation; iTRAQ 8plex (K N-term)	23257	conserved hypothetical protein [Halobacterium salinarum NRC-1]
962	AAG18946.1	DAC77640.1	WP_010902241.1	none	3948	114.02	48	48	0	3	3	3	Carbamidomethylation; iTRAQ 8plex (K N-term)	10513	conserved hypothetical protein [Halobacterium salinarum NRC-1]
963	AAG19185.1	DAC77889.1	WP_010902481.1	none	3877	93.37	15	15	0	3	3	3	iTRAQ 8plex (K N-term)	23560	hypothetical protein VNG_0698H [Halobacterium salinarum NRC-1]
964	AAG20184.1	DAC78927.1	WP_010903485.1	none	3992	66.09	8	8	0	3	3	3	iTRAQ 8plex (K N-term)	61949	conserved hypothetical protein [Halobacterium salinarum NRC-1]
965	AAG19219.1	DAC77923.1	WP_010902515.1	none	3309	76.65	10	10	0	2	2	3	iTRAQ 8plex (K N-term)	25873	hypothetical protein VNG_0742H [Halobacterium salinarum NRC-1]
966	AAG19181.1	DAC77886.1	WP_010902477.1	none	4060	66.24	4	4	0	2	2	3	iTRAQ 8plex (K N-term)	58710	conserved hypothetical protein [Halobacterium salinarum NRC-1]
967	AAG20176.1	DAC78918.1	WP_010903477.1	none	2501	72.84	13	13	0	2	2	3	iTRAQ 8plex (K N-term); Deamidation (NQ)	21451	conserved hypothetical protein [Halobacterium salinarum NRC-1]
968	AAG19622.1	DAC78340.1	WP_010902918.1	none	3453	78.72	7	7	0	2	2	3	iTRAQ 8plex (K N-term)	33510	8-oxoguanine DNA glycosylase [Halobacterium salinarum NRC-1]
969	AAG19221.1	DAC77925.1	WP_010902517.1	none	2293	62.28	3	3	0	2	2	3	iTRAQ 8plex (K N-term); Deamidation (NQ)	75729	spore cortex synthesis protein [Halobacterium salinarum NRC-1]
97	none	DAC79307.1	WP_012289511.1	Q9HMM4.2	941	291.23	52	52	0	10	10	50	iTRAQ 8plex (K N-term); Oxidation (M); Deamidation (NQ)	37423	TPA_inf: DNA repair and recombination protein RadA [Halobacterium salinarum NRC-1]
970	AAG19355.1	DAC78061.1	WP_010902651.1	none	27686	91.81	8	8	0	2	2	3	iTRAQ 8plex (K N-term); Deamidation (NQ)	41087	iron-binding protein [Halobacterium salinarum NRC-1]
971	AAG20563.1	DAC79327.1	WP_010903865.1	none	3032	85.72	21	21	0	2	2	3	iTRAQ 8plex (K N-term)	13789	hypothetical protein VNG_2498H [Halobacterium salinarum NRC-1]
972	AAG20179.1	DAC78921.1	WP_010903480.1	Q9HNP1.1	2957	85.06	10	10	0	2	2	3	iTRAQ 8plex (K N-term)	28864	thiamine monophosphate kinase [Halobacterium salinarum NRC-1]
973	AAG19014.1	DAC77709.1	WP_010902309.1	none	3766	76.03	15	15	0	2	2	3	iTRAQ 8plex (K N-term); Deamidation (NQ)	22097	conserved hypothetical protein [Halobacterium salinarum NRC-1]
974	AAG19129.1	DAC77834.1	WP_010902425.1	none	5001	84.56	12	12	0	2	2	3	Carbamidomethylation; iTRAQ 8plex (K N-term)	17505	molybdenum cofactor biosynthesis protein [Halobacterium salinarum NRC-1]
975	none	DAC79565.1	WP_012289578.1	none	4735	99.13	21	21	0	2	2	3	iTRAQ 8plex (K N-term)	11529	TPA_inf: uncharacterized protein VNG_7082 (plasmid) [Halobacterium salinarum NRC-1]
976	AAG18893.1	DAC77585.1	WP_012289139.1	Q9HSB4.2	2083	68.1	10	10	0	2	2	3	Carbamidomethylation; iTRAQ 8plex (K N-term)	19748	3-dehydroquinate dehydratase [Halobacterium salinarum NRC-1]
977	AAG19808.1	DAC78532.1	WP_010903105.1	Q9HPQ9.1	4715	90.5	15	15	0	3	3	3	iTRAQ 8plex (K N-term)	21305	thymidine kinase [Halobacterium salinarum NRC-1]
978	AAG19106.1	DAC77810.1	WP_010902402.1	none	4926	58.38	15	15	0	2	2	3	iTRAQ 8plex (K N-term)	22082	hypothetical protein VNG_0595H [Halobacterium salinarum NRC-1]
979	AAG18983.1	DAC77678.1	WP_010902278.1	none	2542	106.55	9	9	0	2	2	3	Carbamidomethylation; iTRAQ 8plex (K N-term); Deamidation (NQ)	44334	conserved hypothetical protein [Halobacterium salinarum NRC-1]
98	AAG19006.1	DAC77701.1	WP_049892589.1	none	349	339.15	61	61	0	13	13	51	iTRAQ 8plex (K N-term); Oxidation (M); Deamidation (NQ); iTRAQ 8plex (Y)	30711	aldehyde reductase [Halobacterium salinarum NRC-1]
980	AAG18930.1	DAC77623.1	WP_010902225.1	none	3092	105.93	26	26	0	2	2	3	iTRAQ 8plex (K N-term)	12492	hypothetical protein VNG_0367H [Halobacterium salinarum NRC-1]
982	AAG19476.1	DAC78189.1	WP_012289275.1	none	1464	117.89	14	14	0	3	3	3	iTRAQ 8plex (K N-term)	28050	chloromuconate cycloisomerase [Halobacterium salinarum NRC-1]
983	AAG18703.1	DAC77390.1	WP_010901998.1	none	2992	97.6	16	16	0	3	3	3	Carbamidomethylation; iTRAQ 8plex (K N-term); Deamidation (NQ)	33522	GDP-D-mannose dehydratase [Halobacterium salinarum NRC-1]
984	AAG18656.1	DAC77343.1	WP_010901954.1	none	4374	84.43	38	38	0	3	3	3	iTRAQ 8plex (K N-term); Deamidation (NQ)	13748	hypothetical protein VNG_0016H [Halobacterium salinarum NRC-1]
985	AAG19270.1	DAC77974.1	WP_012289229.1	none	3109	83.4	7	7	0	3	3	3	iTRAQ 8plex (K N-term); Deamidation (NQ)	84320	Htr18 transducer [Halobacterium salinarum NRC-1]
986	AAG18977.1	DAC77672.1	WP_010902272.1	none	4305	106.81	20	20	0	3	3	3	iTRAQ 8plex (K N-term)	17726	hypothetical protein VNG_0429H [Halobacterium salinarum NRC-1]
987	AAG20983.1	DAC79950.1	WP_010904194.1	Q9HHJ7.1	3055	78.31	7	7	0	3	3	3	Carbamidomethylation; iTRAQ 8plex (K N-term)	45633	orc / cell division control protein 6 (plasmid) [Halobacterium salinarum NRC-1]
988	AAG19507.1	DAC78221.1	WP_012289280.1	Q9HQK6.2	3399	63.93	16	16	0	3	3	3	iTRAQ 8plex (K N-term); Deamidation (NQ)	29658	L-lactate permease [Halobacterium salinarum NRC-1]
989	AAG19351.1	DAC78057.1	WP_010902647.1	none	3147	66.07	13	13	0	3	3	3	Carbamidomethylation; iTRAQ 8plex (K N-term)	24739	galactosyltransferase homolog [Halobacterium salinarum NRC-1]
99	AAG20371.1	DAC79122.1	WP_010903672.1	Q9HN50.1	696	241.23	27	27	0	10	10	50	Carbamidomethylation; iTRAQ 8plex (K N-term); Oxidation (M); Deamidation (NQ); iTRAQ 8plex (Y)	45907	adenosylhomocysteinase [Halobacterium salinarum NRC-1]
990	AAG19849.1	DAC78576.1	WP_012289355.1	Q9HPL8.2	2467	107.92	15	15	0	2	2	3	Carbamidomethylation; iTRAQ 8plex (K N-term); Deamidation (NQ)	29922	conserved hypothetical protein [Halobacterium salinarum NRC-1]
991	none	DAC79882.1	WP_049892709.1	none	27695	95.17	32	32	0	2	2	3	iTRAQ 8plex (K N-term); Deamidation (NQ)	11653	TPA_inf: NifU C-terminal domain protein (plasmid) [Halobacterium salinarum NRC-1]
992	AAG19567.1	DAC78283.1	WP_010902863.1	none	5029	92.68	35	35	0	2	2	3	iTRAQ 8plex (K N-term)	7776	hypothetical protein VNG_1194H [Halobacterium salinarum NRC-1]
993	AAG19715.1	DAC78433.1	WP_010903011.1	none	3720	85.38	25	25	0	2	2	3	iTRAQ 8plex (K N-term)	10897	hypothetical protein VNG_1390H [Halobacterium salinarum NRC-1]
994	AAG19317.1	DAC78022.1	WP_010902613.1	none	27698	115.82	6	6	0	2	2	3	iTRAQ 8plex (K N-term)	53079	possible signaling protein [Halobacterium salinarum NRC-1]
995	AAG18771.1	DAC77457.1	WP_010902066.1	none	2926	114.23	13	13	0	3	3	3	iTRAQ 8plex (K N-term)	24275	regulatory protein [Halobacterium salinarum NRC-1]
996	AAG19055.1	DAC77753.1	WP_010902351.1	none	2755	118.69	22	22	0	2	2	3	Carbamidomethylation; iTRAQ 8plex (K N-term)	15657	iron-dependent repressor [Halobacterium salinarum NRC-1]
997	AAG19510.1	DAC78224.1	WP_010902805.1	none	4884	82.68	13	13	0	2	2	3	iTRAQ 8plex (K N-term)	17788	hypothetical protein VNG_1120H [Halobacterium salinarum NRC-1]
998	AAG19853.1	DAC78580.1	WP_049892512.1	none	5045	80.58	19	19	0	2	2	3	iTRAQ 8plex (K N-term)	15341	conserved hypothetical protein [Halobacterium salinarum NRC-1]
999	AAG18951.1	DAC77645.1	WP_010902246.1	none	2610	98.43	25	25	0	2	2	3	iTRAQ 8plex (K N-term); Deamidation (NQ)	14343	conserved hypothetical protein [Halobacterium salinarum NRC-1]

## Sheet: Liquid stationary extract 3 
Supplementary Table 6-1 sheet number 3 : Liquid stationary phase culture extract 3
Protein Group	AAG_accession	DAC_accession	WP_accession	Q9_accession	Protein ID	-10lgP	Coverage (%)	Coverage (%) liquid B3 119	Area liquid B3 119	#Peptides	#Unique	#Spec liquid B3 119	PTM	Avg. Mass	Description
[truncated: 1,025 more rows]

## Sheet: Liquid stationary extract 4
Supplementary Table 6-1 sheet number 4 : Liquid stationary phase culture extract 4
[truncated: 1,029 more rows]

## Sheet: Brine inclusions extract 1
Supplementary Table 6-1 sheet number 5 : Brine inclusions extract 1
[truncated: 883 more rows]

## Sheet: Brine inclusions extract 2
Supplementary Table 6-1 sheet number 6 : Brine inclusions extract 2
[truncated: 859 more rows]

[truncated: 7 more sheets: Brine inclusions extract 3, Brine inclusions extract 4, Total core proteins stationary , Total core proteins brine inclu, Specific core proteins stationa, Specific core proteins brine in, Shared core proteins]
